# Supplementary material for: A neuron–glia lipid metabolic cycle couples daily sleep to mitochondrial homeostasis
Source: Nat Neurosci. 2024 Feb 15;27(4):666–78. doi: 10.1038/s41593-023-01568-1 (PMC11001586; doi:10.1038/s41593-023-01568-1)
Supplement: Supplementary file 2 — Unprocessed images. [file 41593_2023_1568_MOESM2_ESM.zip]

Archive with 18 entries (18 files):
- Figure_1D-SD_ratio.tif
- __MACOSX/._Figure_1D-SD_ratio.tif
- Figure_1D-ZT0_ratio.tif
- __MACOSX/._Figure_1D-ZT0_ratio.tif
- Figure_1D-ZT0_stack_Ch1-405_Ch2-488.tif
- __MACOSX/._Figure_1D-ZT0_stack_Ch1-405_Ch2-488.tif
- Figure_1D-ZT0_Sum_Ch1-405_Ch2-488.tif
- __MACOSX/._Figure_1D-ZT0_Sum_Ch1-405_Ch2-488.tif
- Figure_1D-ZT0SD_stack_Ch1-405_Ch2-488.tif
- __MACOSX/._Figure_1D-ZT0SD_stack_Ch1-405_Ch2-488.tif
- Figure_1D-ZT0SD_Sum_Ch1-405_Ch2-488.tif
- __MACOSX/._Figure_1D-ZT0SD_Sum_Ch1-405_Ch2-488.tif
- Figure_1D-ZT12_ratio.tif
- __MACOSX/._Figure_1D-ZT12_ratio.tif
- Figure_1D-ZT12_stack_Ch1-405_Ch2-488.tif
- __MACOSX/._Figure_1D-ZT12_stack_Ch1-405_Ch2-488.tif
- Figure_1D-ZT12_Sum_Ch1-405_Ch2-488.tif
- __MACOSX/._Figure_1D-ZT12_Sum_Ch1-405_Ch2-488.tif
