# Supplementary material for: A neuron–glia lipid metabolic cycle couples daily sleep to mitochondrial homeostasis
Source: Nat Neurosci. 2024 Feb 15;27(4):666–78. doi: 10.1038/s41593-023-01568-1 (PMC11001586; doi:10.1038/s41593-023-01568-1)
Supplement: Supplementary file 3 — Statistical source data. [file 41593_2023_1568_MOESM3_ESM.xlsx]

## Sheet: Figure 1
	Figure 1B						Figure 1C								Figure 1E-F										Figure 1E-F
	Mitotimer red/green						Mito-roGFP-Grx1								Glial mito-roGFP-Grx1										Neurons mito-roGFP-Grx1
	Repo NSD	Repo-SD	Nsyb-NSD	Nsyb-SD			Repo ZT0	Repo SD	Repo ZT12	Nsyb ZT0	Nsyb SD	Nsyb ZT12			control	DA	DTT	Cumene	0.1uM	0.5uM	2uM	5uM			control	DA	DTT	0.1uM	0.5uM	2uM	5uM
	1.01232	1.12725	0.779968	0.878182			1.01261	0.993494	0.885331	0.896144	1.03071	0.97884			1.08132	1.25564	0.514573	1.31885	0.848316	0.859765	0.965144	0.985618			0.921676	1.67936	0.504117	1.18479	1.07631	1.05849	1.25643
	1.07451	1.25429	1.0312	1.09494			0.864609	1.28649	0.887872	1.19141	0.915668	0.874643			1.06111	1.19693	0.462885	1.24116	0.88093	0.900353	0.954158	0.968466			1.08486	1.77148	0.493587	1.08766	1.07434	1.16493	1.26447
	1.101	1.1262	1.07242	1.03097			1.09121	1.10165	1.19307	0.923186	1.0816	1.04606			1.12113	1.19719	0.543222	1.29838	0.911568	0.91929	0.904776	0.970322			1.0052	1.63977	0.489636	1.16645	1.09484	1.25848	1.23364
	0.624189	1.13865	1.02572	1.06461			1.0378	1.02551	0.96069	0.957816	0.975414	1.07746			1.06104	1.18064	0.471911	1.18031	0.903554	0.868554	0.900413	0.977794			0.958246	1.6531	0.503324	1.06188	1.08912	1.19559	1.2332
	1.15411	1.06559	1.09068	0.665276			1.02448	1.071	1.12035	1.07587	1.06829	1.05215			0.971524	1.15206	0.468444	1.15391	0.940515	0.829805	0.900408	0.946552			0.99334	1.68057	0.4961	1.04364	1.07658	1.13359	1.21685
	1.01942	0.994433	0.901009	0.898536			1.04922	1.18075	0.972636	1.09249	0.934126	0.963764			0.81883	1.14267	0.471173	1.18734	0.909307	0.906921	0.889004	0.964703			1.03668	1.66303	0.582297	1.072	1.07733	1.11818	1.21628
	1.03889	0.994615	1.03746	0.985625			0.861143	1.04199	0.917961	0.910161	1.19544	0.945792			0.874109	1.18205	0.549009	1.22077		0.968087	1.01097	0.957091			1.12263	1.85241	0.588935	1.15197	1.09668	1.15275	1.2969
	0.975564	1.07454	1.01647	0.953626			1.08787	1.1321	1.16154	1.0384	0.995213	0.998315			1.0326	1.2087	0.423965	1.29224		0.920753	0.928159	1.01976			1.10811	1.86115	0.584927	1.14422	1.12232	1.21705	1.2356
	1.10385	1.16152	1.05401	1.0394			0.98862	1.17605	1.03859	0.995804	1.10793	1.1504			0.949494	1.27241	0.445702	1.25466		1.02735	0.896394	1.24419			0.858695	1.84907	0.588395	1.21244	1.1238	1.11826	1.1522
	1.12167	1.04075	0.991053	0.965732			0.982444	1.18276	1.05847	1.04593	0.999371	1.00876			1.02885	1.2171	0.492552	1.27481		1.0656	1.03407	1.24887			0.853447	1.90297	0.615969	1.20638	1.10185	1.10445
	1.05085	1.04798	0.544044	1.28722			1.08074	0.937099	1.00571	0.93156	0.892799	1.01804			1.12877	1.21675	0.454666	1.26215		1.00619	0.990791	1.22866			1.11565	1.87627		1.16819	1.16137	1.10874
	1.00079	1.06057	1.33122	1.1363			0.944263	1.06039	1.13016	0.941222	1.18031	1.05413			1.11735	1.12323	0.446013	1.20424		1.02529	1.08242	1.1353			0.933297			1.11985	1.2371	1.10088
	1.08743	1.19162	1.16332	1.03967			1.07313	1.1038	1.03093	1.10632	1.09645	1.05794			0.97204	1.23051	0.427599	1.20371		1.00441	0.904895	1.20229			1.00817
	0.942836	1.15812	0.84954	0.832401			1.01525	1.01238	1.11731	0.92855	0.967052	1.03199			1.05319	1.09184	0.432141	1.25768		0.946517	0.933202	1.09151
	0.925209	0.990505	0.88836	1.11424			1.05751	1.10052	1.01625	1.05693	1.13339	1.11254			0.969574	1.13969	0.397804	1.24532		0.932149	0.946051	1.08427		N	13	11	10	12	12	12	9
	0.926954	0.956359	1.22352	1.36254			1.06456	1.04417	1.15651	1.07739	1.04263	0.96482			0.90941	1.16156	0.428283	1.11411		0.995252	1.00041	1.18808		normal dist (SW)?	Y	N	N	Y	N	Y	Y
	0.840409						0.871853	1.08422	1.08076	0.887172	0.992122	1.11185			0.968215	1.18772	0.42531			1.02183	1.05539
							1.02924	1.07769	1.04758	0.928032	1.1318	0.998233			0.874868	1.26068	0.381431			0.990797	0.991199
							0.956272	1.13253	1.02609	0.936996	0.960679	1.09622			1.00658	1.24686				0.98765	1.04357
							0.851008	1.16519	1.24402	1.05168	1.12349	1.04635			1.00003	1.22079				0.988276	1.05066
							1.05618	1.21377	1.18918	0.971009	0.913323	1.08545			0.976125	1.2085				1.03856	1.02748
							1.036	1.21501	1.66717	0.888796		1.13684			1.00706	1.21864					1.0615
							1.04367	0.965311	1.06953	1.05257		1.06172			1.01789
							0.988227	1.05258	1.13436	1.06742		1.05856			0.9989
							1.02049	1.1097	1.14011	1.04714		0.987779
							1.00436	1.06137	1.1496
							0.977415	1.00314	1.303
							0.944313	0.98024	1.26329
							0.94588	1.02706	1.18507
							1.00592	1.04224	1.5033
							1.05942	1.18133	1.12696
							0.974315
N	17	16	16	16		N	32	31	31	25	21	25		N	24	22	18	16	6	21	22	16
normal dist (SW)?	N	Y	Y	Y		normal dist (SW)?	N	Y	N	Y	Y	Y		normal dist (SW)?	Y	Y	Y	Y	Y	Y	Y	N
Figure	group	N	Test
Figure 1B	ZT2 vs SD	16-17	Mann-Whitney
Figure 1C	glia	30-31	Kruskall-Wallis-Dunn’s
	neurons	21-25	ANOVA- Holm-Sidak
Figure 1E	glia-DA/DTT/cumene	16-24	ANOVA- Fisher's LSD (uncorrected)			uncorrected since cumene/DA/DTT are independent experiments
	neurons-DA/DTT	8-13	Kruskall-Wallis-Dunn’s (uncorrected)			uncorrected since DA/DTT are independent experiments
Figure 1F	glia-rotenone	6-24 (16-24 without 0.1uM group)	Kruskall-Wallis-Dunn’s
	neurons-rotenone	9-13	Kruskall-Wallis-Dunn’s
