# Supplementary material for: A neuron–glia lipid metabolic cycle couples daily sleep to mitochondrial homeostasis
Source: Nat Neurosci. 2024 Feb 15;27(4):666–78. doi: 10.1038/s41593-023-01568-1 (PMC11001586; doi:10.1038/s41593-023-01568-1)
Supplement: Supplementary file 4 — Unprocessed images. [file 41593_2023_1568_MOESM4_ESM.zip]

Archive with 16 entries (16 files):
- Figure_2A_ZT0_Max_trash_cleared.tif
- __MACOSX/._Figure_2A_ZT0_Max_trash_cleared.tif
- Figure_2A_ZT0_stack.tif
- __MACOSX/._Figure_2A_ZT0_stack.tif
- Figure_2A_ZT18_Max_trash_cleared.tif
- __MACOSX/._Figure_2A_ZT18_Max_trash_cleared.tif
- Figure_2A_ZT18_stack.tif
- __MACOSX/._Figure_2A_ZT18_stack.tif
- Figure_2C_ZT0_stack.tif
- __MACOSX/._Figure_2C_ZT0_stack.tif
- Figure_2C_ZT0_Sum_trash_cleared.tif
- __MACOSX/._Figure_2C_ZT0_Sum_trash_cleared.tif
- Figure_2C_ZT18_stack.tif
- __MACOSX/._Figure_2C_ZT18_stack.tif
- Figure_2C_ZT18_Sum_trash_cleared.tif
- __MACOSX/._Figure_2C_ZT18_Sum_trash_cleared.tif
