# Supplementary material for: A neuron–glia lipid metabolic cycle couples daily sleep to mitochondrial homeostasis
Source: Nat Neurosci. 2024 Feb 15;27(4):666–78. doi: 10.1038/s41593-023-01568-1 (PMC11001586; doi:10.1038/s41593-023-01568-1)
Supplement: Supplementary file 5 — Statistical source data. [file 41593_2023_1568_MOESM5_ESM.xlsx]

## Sheet: Figure 2B
	Figure 2B									Figure 2B									Figure 2B
	Lipid droplet count									Lipid droplet %area									Lipid droplet size
	ZT0	ZT6	ZT12	ZT18		ZT 2	ZT14			ZT0	ZT6	ZT12	ZT18		ZT2	ZT14			ZT0	ZT6	ZT12	ZT18		ZT2	ZT14
	0.939842	1.27396	1.0631	1.17869		1.09238	1.31872			0.827964	1.29093	1.05966	0.96572		1.1397	1.09201			0.937553	1.04882	0.99433	0.867773		1.04824	0.831992
	0.822223	1.44485	0.991908	1.63019		0.942825	0.973755			0.811153	1.30656	1.07927	1.45776		1.0158	0.989902			0.932208	0.904115	1.09054	0.905211		1.08248	1.02138
	0.822416	1.13876	1.05659	1.33648		1.22156	1.06582			0.78896	1.23151	0.996557	1.28459		1.21775	1.09585			0.943741	1.12345	0.992603	0.988832		1.00159	1.03303
	1.13197	1.21939	0.939071	1.56536		1.26886	0.720127			1.44258	1.32285	1.0426	1.4078		1.24972	0.619987			1.27716	1.12227	1.18111	0.924492		0.989565	0.865005
	1.16853	1.21544	1.04817	1.56531		0.868592	0.95083			1.2118	1.43551	1.0122	1.41002		0.907192	0.824603			1.07873	1.23676	0.999381	0.870004		1.04937	0.871339
	1.05577	1.56502	0.845439	1.39433		0.845668	1.26341			0.94689	1.58132	0.70692	1.24755		0.83448	1.09506			0.920112	1.0068	0.830218	0.89626		0.99143	0.870841
	1.00828	1.5263	0.910269	1.5433		0.645895	1.14041			1.00291	1.57744	0.981541	1.3315		0.554696	1.13695			1.02403	1.10587	1.11214	0.886688		0.862857	1.00167
	0.865572	1.68828	1.06652	1.81702		1.11421	2.11869			0.864586	1.81164	1.08694	1.81538		1.08066				0.936185	1.13031	1.03814	0.993697		0.974465	1.31653
	1.22464	1.42934	1.20441	1.66713		1.17485	1.38542			1.10639	1.41712	1.16017	1.53967		0.989251	2.33604			0.906466	1.04189	1.04537	0.925699		1.00542	1.5051
	0.905404	1.49687	1.18437	1.12499		0.310068	2.29178			0.855399	1.79779	1.01506	0.977822		0.129528	1.74636			0.945792	1.20253	0.883211	0.86607		0.498813	1.22873
	1.12691	1.96532	0.950197	0.59335		0.472939	1.60145			1.0837	1.8052	1.01033	0.907997		0.323729	2.35835			1.0122	0.960788	1.07641	1.72344		0.817322	1.50684
	0.928427	1.43069	0.992968	1.14884		0.671246	2.22227			1.05766	1.50968	1.1279	1.04709		0.557651	2.02098			1.08582	1.14091	1.2169	0.935777		0.991968	1.61791
	1.3636	1.54889	1.12118	2.25963		2.04986	1.33363			1.41648	1.63124	1.08675	2.8342		2.35803	3.01111			1.02286	1.05342	1.01212	1.24397		1.37355	1.09702
	1.21935	2.2374	1.64277	1.14687		1.6437	2.77358			1.12316	2.67357	1.5952	1.19855		2.2617	1.22527			0.950877	1.16588	0.923943	1.00387		1.64295	1.1153
	0.948238	1.09387	1.52792	1.84869		0.677379	1.47643			1.12538	1.22406	1.44397	2.34493		0.380115	2.59069			1.27293	1.09898	0.989752	1.22237		0.670056	1.26429
	0.597283	1.74976	1.15317	1.64828		1.31357	1.50834			0.521675	2.11753	1.1263	1.9204		1.21668	1.76626			0.929308	1.17541	0.995312	1.16062		0.97891	1.05318
	0.798967	1.45938	1.3104	1.26104		1.53693	0.509207			0.731039	1.35408	1.36291	1.34075		1.4939	1.50313			0.886977	0.980845	1.09286	1.14945		1.02724	1.11521
	0.771138	1.51641	1.50589	1.29998		1.5223	1.07824			0.620373	1.50228	1.38173	1.65619		1.71056	0.537333			0.751309	1.02919	0.928988	1.29871		1.18754	1.34984
	0.914018	1.55949	1.90513	1.57915		1.28299	1.77491			0.917187	1.48074	1.71891	1.75947		1.416	1.37716			0.971168	0.921595	0.920608	1.05777		1.1664	1.42055
	0.379669	1.53883	1.60315	1.08689		1.94642	2.55534			0.616361	1.48375	1.84233	1.09445		1.96083	2.38573			1.12001	0.99029	1.0628	1.12507		1.06467	1.13511
	0.838989	1.66775	1.5233	1.10036		0.289171	1.85668			0.854259	2.0187	1.6136	1.07657		0.178421	2.74454			1.05127	1.20684	1.08613	0.972284		0.652104	1.33118
	1.18286	2.4796	0.843316			0.363624	0.936648			1.35522	3.06613	0.743147			0.434637	2.33858			1.19195	1.24614	0.877388			1.26321	1.06009
	1.37668	1.7474	1.32879			0.347005	1.31091			1.26386	1.57885	1.22978			0.251601	0.939536			0.928818	0.945618	0.922585			0.766289	1.3308
	1.21256	1.44148	1.42349			0.398192	1.26039			1.12909	1.64138	1.26632			0.337368	1.65071			0.968456	1.2708	0.921588			0.895415	1.09142
	1.39664					1.06227	1.33084			1.32591						1.30164			0.954063					0.889216	1.22696
						1.26403	1.77846								0.937226	1.62014								1.09912	0.895129
						0.607964	0.499733								1.37848	1.57953								0.986112	1.32431
						1.60609	1.34153								0.594852	0.656635								1.02469	1.13802
						0.459647	2.22341								1.63294	1.51478								1.00125	0.745242
							2.08578								0.456629	1.64408									0.844676
							1.80251									1.74809									0.929112
							2.28621									1.66168									1.11346
							1.47648									2.52577									0.685659
							0.729556									1.00448									0.911894
																0.660089
N	25	24	24	21		29	34		N	25	24	24	21		29	34		N	25	24	24	21		29	34
normal dist (SW)?	Y	N	Y	Y		Y	Y		normal dist (SW)?	Y	N	Y	N		Y	Y		normal dist (SW)?	Y	N	Y	N		Y	Y
Figure	group	N	Test
Figure 2B left	ZT0,6,12,18	21-25	Kruskall-Wallis-Dunn’s
	ZT2 vs 14	29-34	unpaired T-test
Figure 2B center	ZT0,6,12,18	21-25	Kruskall-Wallis-Dunn’s
	ZT2 vs 14	29-34	unpaired T-test
Figure 2B right	ZT0,6,12,18	21-25	Kruskall-Wallis-Dunn’s
	ZT2 vs 14	29-34	unpaired T-test

## Sheet: Figure 2C-D
	Figure 2C						Figure 2D					Figure 2D					Figure 2D
	MDA						Lipid droplet count					Lipid droplet %area					Lipid droplet size
	ZT0	ZT6	ZT12	ZT18			ZT 2	ZT 2 (SD)	ZT 2 (SD+2)			ZT2	ZT2-SD	ZT2-SD+2			ZT2	ZT2-SD	ZT2-SD+2
	0.762738	1.26726	1.04218	1.36085			1.09238	1.40823	1.0549			1.1397	1.37515	0.998685			1.04824	0.981116	0.951179
	0.886693	1.04463	1.23322	1.38427			0.942825	1.04217	0.639709			1.0158	0.970128	0.591963			1.08248	0.935272	0.929732
	0.907767	1.14922	0.958477	1.01913			1.22156	1.59454	1.3038			1.21775	1.66867	0.819751			1.00159	1.05143	0.631709
	0.994794	1.65701	1.1126	1.90042			1.26886	1.48101	1.10221			1.24972	1.32874	0.722612			0.989565	0.901419	0.6587
	0.997493	1.06252	1.10292	1.23284			0.868592	1.45226	1.08729			0.907192	1.40243	1.00338			1.04937	0.970245	0.927183
	0.914985	1.94804	1.20264	1.10609			0.845668	1.44571	1.4559			0.83448	1.27868	1.57171			0.99143	0.888641	1.08464
	0.755885	1.50754	1.03283	1.2288			0.645895	0.892972	1.16989			0.554696	0.848722	1.14512			0.862857	0.954933	0.983447
	0.923445	1.28766	1.19535	1.08098			1.11421	1.06036	1.47879			1.08066	1.1677	1.81151			0.974465	1.10643	1.46269
	0.888558	1.64146	1.06868	1.74028			1.17485	1.2464	0.952011			0.989251	0.999661	1.05711			1.00542	0.957664	1.32587
	1.10668	1.21071	1.54688	1.24603			0.310068	2.90851	2.03554			0.129528	3.02956	2.13136			0.498813	1.24373	1.25026
	1.33586	1.5152	1.07352	1.25639			0.472939	1.08285	1.57964			0.323729	1.36948	2.08987			0.817322	1.51009	1.57973
	1.05137	1.58998	1.26064	1.76899			0.671246	1.07876	2.23385			0.557651	0.570319	3.30352			0.991968	0.631281	1.76581
	0.906673	1.45596	1.4067	2.49311			2.04986	0.968366	2.38378			2.35803	1.13748	2.99679			1.37355	1.40255	1.50111
	0.893131	1.29562	0.984238	1.86655			1.6437	1.55307	1.05559			2.2617	1.73878	1.27062			1.64295	1.33683	1.43725
	0.859191	1.44543	1.50402	2.34055			0.677379	1.5115	0.661437			0.380115	1.91399	0.685017			0.670056	1.51199	1.0945
	0.85659	1.26986	0.93361	1.22147			1.31357	1.47577	1.42126			1.21668	1.55063	1.84009			0.97891	1.11046	1.36828
	1.16727	1.42464	0.961776	1.96464			1.53693	1.81347	1.5808			1.4939	2.47062	2.01159			1.02724	1.43981	1.34488
	0.969562	1.68057	1.05795	1.57818			1.5223	1.00046	0.61158			1.71056	0.942352	0.560912			1.18754	0.995469	0.96931
	1.24581	1.66662	1.70603	1.73154			1.28299	2.27215	1.26504			1.416	2.72972	1.58204			1.1664	1.26969	1.32168
	0.844162	1.30465	1.27933	1.83452			1.94642	0.930001	1.61736			1.96083	1.1224	1.96921			1.06467	1.27551	1.28679
	1.06361	1.71672	1.28326	1.56447			0.289171	0.965898	1.93911			0.178421	0.867611	2.73226			0.652104	0.949299	1.48916
	1.05063	1.21742	1.09211				0.363624	0.764475	1.49438			0.434637	0.809155	1.55945			1.26321	1.11861	1.10286
	1.1497		1.04698				0.347005	2.13122	1.93179			0.251601	2.12107	2.08623			0.766289	1.05183	1.14132
	0.993666		0.896611				0.398192	1.75497	1.16001			0.337368	1.97854	1.32467			0.895415	1.19148	1.20685
							1.06227	1.56601	1.59407			0.937226	1.47612	1.71538			0.889216	0.95	1.08457
							1.26403	0.694816	1.13976			1.37848	0.870157	1.01009			1.09912	1.26219	0.893203
							0.607964	2.1085	1.77312			0.594852	1.95576	2.04896			0.986112	0.934844	1.16466
							1.60609	1.4698	1.44709			1.63294	1.55746	1.81883			1.02469	1.06797	1.26676
							0.459647	1.50855	0.419562			0.456629	1.5559	0.399501			1.00125	1.03949	0.959674
								0.57055	1.63415				0.586562	1.85181				1.03614	1.14209
								0.641368	1.0636				0.5167	1.05067				0.811962	0.995605
								1.67825	1.55799				1.67484	1.56839				1.0058	1.01459
								1.47381	1.07563				1.42981	1.00315				0.977775	0.939941
N	24	22	24	21		N	29	33	33		N	29	33	33		N	29	33	33
normal dist (SW)?	Y	Y	N	Y		normal dist (SW)?	Y	Y	Y		normal dist (SW)?	Y	Y	Y		normal dist (SW)?	Y	Y	Y
Figure	group	N	Test
Figure 2C	ZT0,6,12,18	21-25	Kruskall-Wallis-Dunn’s
Figure 2D left	ZT2, SD, SD+2	29-33	ANOVA- Holm-Sidak
2D center	ZT2, SD, SD+2	29-33	ANOVA- Holm-Sidak
2D right	ZT2, SD, SD+2	29-33	ANOVA- Holm-Sidak

## Sheet: Figure 2E-F
	Figure 2E					Figure 2F								Figure 2F								Figure 2F
	CaLexA					Lipid droplet count								Lipid droplet %area								Lipid droplet size
	ZT0	ZT0 (SD)	ZT12			ZT 2- Cx	ZT 2 (SD)- Cx	ZT 14- Cx	ZT 2- En	ZT 2 (SD)- En	ZT 14- En			ZT 2- Cx	ZT 2 (SD)- Cx	ZT 14- Cx	ZT 2- En	ZT 2 (SD)- En	ZT 14- En			ZT 2- Cx	ZT 2 (SD)- Cx	ZT 14- Cx	ZT 2- En	ZT 2 (SD)- En	ZT 14- En
	1.04039	1.03178	1.18436			1.21684	1.93681	1.00655	1.24438	0.684923	1.05165			1.24619	2.71675	1.04523	1.31235	0.644442	1.04188			0.863754	0.582323	1.10057	1.12706	1.64236	0.944671
	1.06693	1.16455	1.22649			1.68536	1.65396	1.44199	0.637647	1.39576	1.0309			1.60201	2.21948	1.37359	0.650244	1.5205	0.973901			1.03899	0.556598	1.25329	0.972485	1.8755	1.06837
	1.06967	1.11156	1.16785			0.790395	1.08359	1.37098	0.955784	1.20236	1.57157			0.708193	0.905796	2.03443	0.886519	1.11694	1.62096			0.980355	1.07014	0.610864	1.01656	2.13828	1.06408
	1.00095	1.12293	1.27898			0.857268	1.23249	1.29692	0.979296	1.25082	1.34692			0.713451	1.04774	1.33961	0.946629	1.31214	1.35063			1.45184	1.10409	1.02553	0.937189	1.97132	1.04827
	1.10425	1.11173	1.10686			0.270886	2.00016	1.94529	0.862054	1.07541	1.00292			0.191463	2.52826	2.5428	0.836277	1.07637	1.01926			1.22464	0.78627	0.778047	0.953477	1.97785	1.04789
	1.10636	1.07529	1.20393			1.74193	1.37423	1.75392	1.15229	1.12948	0.912725			2.15097	1.29235	1.7305	1.1406	1.16153	0.897585			0.720103	1.08231	1.1747	0.917032	2.33304	0.951125
	0.860609	1.19585	0.809911			0.558886	2.19662	1.96541	1.03333	1.71555	1.05701			0.438908	2.53003	2.24287	1.03	1.8781	1.05716			0.901274	0.846867	0.850527	1.02777	2.47325	1.0177
	0.889403	0.919515	1.15011			0.878433	0.968532	1.91515	0.984409	2.17142	1.16518			0.948817	1.17559	2.31603	0.947359	2.62087	1.15773			0.819045	0.751511	0.722238	1.05094	4.8323	1.06886
	1.10205	1.11221	0.984578			0.838552	1.30084	1.91198	0.744063	1.22987	1.35231			0.742548	1.17681	1.85887	0.710487	1.33477	1.49731			1.18373	0.937489	0.941337	0.801515	1.27364	1.15037
	1.10205	1.15004	1.08912			0.711338	0.991841	1.46437	1.0437	1.13643	1.21815			0.628729	1.00782	1.75796	1.01332	1.14907	1.31558			1.24577	0.761465	0.708201	1.05232	1.08513	1.1828
	0.928581	1.14271	0.968205			0.750314	2.2831	0.841251	1.36304	1.10847	1.35547			0.804944	2.87233	0.86331	1.52622	1.16962	1.56043			0.776249	0.590628	0.818188	1.14365	1.03588	1.16675
	1.06474	1.22784	1.34739			1.82699	1.92042	1.14488	0.854481	1.28186	1.20956			2.06749	1.9082	1.26617	0.860684	1.36221	1.32846			0.743697	0.968015	0.72422	0.740827	2.05805	1.35515
	1.00547	1.35482	1.35909			1.15818	1.89324	1.89227	0.78985	0.81499	1.15522			1.44615	2.13629	2.2496	0.764885	0.826205	1.19954			0.780789	1.00126	0.797215	0.811817	0.566435	1.25783
	0.986177	1.2267	1.04163			1.17952	1.33875	0.795463	1.03572	0.871802	1.68322			1.02279	1.24728	0.713861	1.00729	0.851659	1.70591			1.03407	1.60692	1.2095	0.991734	0.575382	1.88141
	0.968704	1.27457	1.00777			0.815607	0.686501	1.59146	0.905242	0.975385	1.4946			0.719013	0.550992	1.64726	0.963985	0.942991	1.52911			0.978046	2.30327	1.13278	0.796746	0.671963	1.56342
	0.868637	1.14748	1.29656			0.719494	1.05449	1.57173	0.997302	1.05927	1.61235			0.568345	1.06133	1.68333	0.977985	1.012	1.67968			1.25765	1.27242	1.08611	0.928313	0.98516	1.61251
	1.02671	1.18287	1.16624				1.76758	1.28302	0.980292	0.766931	1.09079				1.87873	1.26621	1.05163	0.744683	1.04364				1.20443	1.16179	0.850854	0.79843	1.10069
	0.97786	1.08076	1.10847				1.73187	2.52509	0.9423	1.36282	1.22453				1.96879	2.73827	0.956565	1.3679	1.25757				1.02816	1.26666	0.775539	1.2199	1.51141
	0.921268	1.27893	1.18962				1.07464	1.71823	1.44192	1.17128	1.24056				1.0401	1.68183	1.32872	1.14132	1.30587				1.04335	1.0896	1.93652	1.43596	1.23084
	0.909181	1.21024	1.26355				0.838756	1.43028	1.44413	0.906878	1.27837				0.857585	1.43839	1.33511	0.885045	1.1798				0.84952	1.20656	2.04422	0.881586	1.37929
		1.09133	1.19599					0.53863	1.28324	1.56361	1.15551					0.474961	1.36221	1.44538	1.20166					1.2898	1.10005	1.31216	0.980638
			1.06695					1.00964	1.20093	1.14782	1.53602					0.891482	1.25282	1.07312	1.4963					1.11115	0.992085	0.991682	1.41099
			1.3156						1.03335	1.18438	1.14051						1.04578	1.23933	1.09565						0.947621	1.02027	1.10376
									0.091244	1.35635							0.092342	1.42529							0.083674	1.18281
N	20	21	23		N	16	20	22	24	24	23		N	16	20	22	24	24	23		N	16	20	22	24	24	23
normal dist (SW)?	Y	Y	Y		normal dist (SW)?	Yes	Yes	Yes	No	Yes	Yes		normal dist (SW)?	Yes	Yes	Yes	Yes	No	Yes		normal dist (SW)?	Yes	No	Yes	No	No	No
Figure	group	N	Test
Figure 2G	ZT0, SD, ZT12	20-23	Kruskall-Wallis-Dunn’s
Figure 2H-Cx left	ZT2, SD, ZT14	16-22	ANOVA- Holm-Sidak
Figure 2H-En left	ZT2, SD, ZT14	23-24	Kruskall-Wallis-Dunn’s
Figure 2H-Cx center	ZT2, SD, ZT14	16-22	ANOVA- Holm-Sidak
Figure 2H-En center	ZT2, SD, ZT14	23-24	Kruskall-Wallis-Dunn’s
Figure 2H-Cx right	ZT2, SD, ZT14	16-22	Kruskall-Wallis-Dunn’s
Figure 2H-En right	ZT2, SD, ZT14	23-24	Kruskall-Wallis-Dunn’s
