# Supplementary material for: A neuron–glia lipid metabolic cycle couples daily sleep to mitochondrial homeostasis
Source: Nat Neurosci. 2024 Feb 15;27(4):666–78. doi: 10.1038/s41593-023-01568-1 (PMC11001586; doi:10.1038/s41593-023-01568-1)
Supplement: Supplementary file 6 — Statistical source data. [file 41593_2023_1568_MOESM6_ESM.xlsx]

## Sheet: Figure 3A and C glia
	Figure 3A												Figure 3C
	Glial mito-ro												Glial lipid droplets
	ZT0SD		ZT0		ZT6		ZT12		ZT18				ZT0		ZT0-SD		ZT6		ZT12		ZT18
	GS control	Repo-Glaz-RNAi	GS control	Repo-Glaz-RNAi	GS control	Repo-Glaz-RNAi	GS control	Repo-Glaz-RNAi	GS control	Repo-Glaz-RNAi			GS control	GS-RNAi	GS control	GS-RNAi	GS control	GS-RNAi	GS control	GS-RNAi	GS control	GS-RNAi
	1.1649	1.03253	0.99351	1.146	1.01227	1.04814	1.20058	1.16778	1.07181	1.09222			0.837512	1.74426	1.58312	1.10559	1.74426	2.31578	1.75963	1.97267	2.43711	2.70011
	1.06367	0.991481	0.995553	0.927361	1.02175	1.00329	1.02736	1.13434	1.02102	0.987418			1.06827	1.83251	0.682045	2.30425	1.10259	1.68004	1.26027	0.805793	2.34938	2.1609
	0.908548	0.986813	0.962982	0.934562	0.970017	1.06658	1.02461	1.09786	1.01696	1.04588			1.17632	1.82	1.1248	1.79226	1.14473	1.64565	1.38265	2.07095	1.94251	2.49983
	1.03605	1.02794	0.931499	1.02139	1.00952	1.03181	1.00737	0.921169	1.08435	1.0673			1.05648	1.57922	0.92915	1.9276	1.20042	2.07082	1.35022	1.87803	2.26387	1.94538
	1.00342	0.940053	0.91098	0.879996	1.07916	0.960355	1.05663	1.11244	1.08422	1.04729			1.15567	1.74126	1.16407	2.03917	1.14649	2.17744	1.4203	1.98257	1.36383	2.31779
	0.996605	0.95026	1.04165	0.903411	1.0891	1.04693	0.983478	1.08416	1.12998	1.05217			0.942697	1.52399	0.74698	2.37048	1.99696	2.00022	1.73559	2.11237	2.42519	1.727
	1.03728	0.947274	0.940088	0.95689	0.9582	1.03216	1.15788	1.07074	0.980361	0.966813			1.4653	2.12071	0.692727	1.98042	1.58208	2.00022	1.18394	2.31284	1.87647	1.06039
	1.01706	0.914284	0.937705	0.9144	1.09835	1.00873	1.22804	0.976427	1.02958	1.00274			0.957612	1.22452	0.803709	1.58299	1.69215	2.19261	1.17391	1.96655	1.70713	1.99364
	1.08423	0.984529	0.96172	0.980122	1.07673	1.06753	1.19535	1.03922	1.09288	1.00854			0.707576	1.99853	1.08937	2.4082	1.31055	2.23781	1.11184	1.45488	1.52412	2.02842
	1.07473	1.00946	1.16588	1.05183	1.06307	1.05173	1.3942	1.18223	1.02371	0.984945			0.808789	1.72524	1.19202	2.75905	0.959566	0.415271	1.38584	1.26457	1.45286	1.33696
	1.28688	0.962754	1.15844	1.01878	0.943514	1.00307	1.58572	1.13151	1.0751	0.968736			0.823769	1.95345	1.03207	1.01408	1.37236	2.61199	0.902944	1.5006	1.83629	1.22882
	0.986293	1.03983	1.02415	0.938136	1.81822	1.17488	1.0662	1.07233	1.53103	1.0406			0.899984	1.98107	1.17254	1.84801	1.24024	1.73012	0.879342	1.85843	1.87685	1.11358
	1.06242	1.03995	1.05233	0.96442	1.21505	0.94264	1.0489	0.935049	1.33194	1.12886			0.94825	0.717126	1.02232	1.29875	1.01511	0.680813	1.05241	1.23595	1.37047	1.49341
	1.05756	1.05427	1.0701	0.939181	1.13514	1.00696	1.13119	1.07888	1.02529	0.976586			0.858814	1.08231	0.862494	1.31048	1.08129	1.47952	0.936525	1.04399	1.27849	0.860142
	1.00476	1.0253	0.948873	1.01415	1.14806	0.968491	1.08314	1.136		1.11916			1.10094	1.42939	1.16803	1.46446	0.756817	2.12455	0.931213	1.50138	1.17323	1.17763
	1.00871	0.96877	0.96569	1.06123	1.05172	1.02417	1.07054	1.00481		1.21274			0.829937	1.43053	0.702479	1.62068	0.920854	1.371	0.88731	1.08519	1.16283	0.841624
	0.961488	0.986773	0.970027	1.00866	1.33309	1.08598	0.930182	1.03181		1.11172			1.12162	1.34713	0.549295	1.5084	1.07836	1.50153	1.0575	1.21053	1.48726	0.727789
	0.942346	0.963131	0.91907	1.0021	1.50068	1.14055	1.02877	0.924866		1.06			0.866289	0.906814	0.653682	1.38887	1.05283	1.33791	0.881884	1.41649	1.20855	0.728889
	0.97771	0.995721	1.00362	1.01169	1.87973	1.04436	1.01099	1.08738		1.06035			0.927191	0.817719	0.727599	0.943849	1.01811	1.72427	1.11103	1.12822	1.00285
	1.0746	0.970912	1.04072	1.04893	1.05559	0.898095	1.05817	0.896403		0.974891			1.27264	1.07582	0.939978	1.77895	1.16124	1.23519	1.15012	1.20696	1.23132
	1.08518	1.03432	0.971101	1.01982	1.28626	1.0265	1.05752	1.01362		0.895592			1.17433	1.51663		1.51519	1.09426	1.24472		1.09332	1.27006
	1.00411	1.01748	0.999657	1.13458			1.04067	0.964111						2.00457		0.752719	0.935653	1.89354		0.849213
	1.01367	1.11162	1.01337	0.966569			0.983167	0.966693						1.3905		1.41308		1.68074		1.28676
	1.12366	1.04424	1.06036	1.04542			1.18059	0.995875								0.698457		1.1143		1.18161
	1.04423	1.09816	0.923157	0.937058			1.13363	1.0869
	1.14985	1.04642	0.951318	1.23635			1.17742	0.996577
	1.12255	1.13874	0.9049	1.06437			1.07615	1.08867
	1.06352	1.05472	0.938711	1.0518			1.18337	1.04262
	0.988409	1.0992	1.04458	1.01627			1.28708	1.07713
	1.05671	1.10396	1.10864	1.14805			1.09393	0.956437
	1.01556	1.07619	1.00655				1.16333	0.974618
	1.15723	1.10538	0.967818				1.13025	1.0051
	1.2133	1.03555	1.09397				1.12715	0.962508
N	33	33	33	30	21	21	33	33	14	21		N	21	23	20	24	22	24	20	24	21	18
normal dist (SW)?	Yes	Yes	No	Yes	No	No	No	Yes	No	Yes		normal dist (SW)?	Yes	Yes	No	Yes	No	No	No	Yes	No	Yes
Figure	group	N	Test									Figure	group	N	Test
Figure 3A- GS vs GS	ZT0, 6,12,18	13-32	Kruskall-Wallis-Dunn’s									Figure 3C- GS vs GS	ZT0, 6,12,18	20-22	Kruskall-Wallis-Dunn’s
Figure 3A- GS vs GS	SD	31-32	Mann-Whitney									Figure 3C- GS vs GS	SD	20-21	unpaired T-test
Figure 3A- GS-RNAi vs GS-RNAi	ZT0, 6,12,18	22-35	Kruskall-Wallis-Dunn’s									Figure 3C- GS-RNAi vs GS-RNAi	ZT0, 6,12,18	18-24	ANOVA- Holm-Sidak
Figure 3A- GS-RNAi vs GS-RNAi	SD	32-34	Mann-Whitney									Figure 3C- GS-RNAi vs GS-RNAi	SD	23-24	unpaired T-test
Figure 3A- GS vs GS-RNAi	ZT0, 6,12,18	13-35	Kruskall-Wallis-Dunn’s									Figure 3C- GS vs GS-RNAi	ZT0, 6,12,18	18-24	Kruskall-Wallis-Dunn’s
Figure 3A- GS vs GS-RNAi	SD	31-34	unpaired T-test									Figure 3C- GS vs GS-RNAi	SD	20-23	Mann-Whitney

## Sheet: Figure 3B and D neurons
	Figure 3B						Figure 3D
	Neurons mito-ro						Neurons lipid droplet count
	ZT0SD		ZT0				ZT0-count		Z0SD-count
	GS control	Nlaz-RNAi	GS control	Nlaz-RNAi			GS control	GS-RNAi	GS control	GS-RNAi
	1.06113	1.3153	1.23961	1.58843			1.19135	0.698906	1.01563	0.840831
	0.903059	1.22076	0.923971	1.09606			0.835369	0.84417	0.944114	0.939562
	0.906881	1.04096	0.861101	1.0645			0.936527	0.992569	0.838505	0.794197
	0.916961	0.87448	0.926408	1.09743			0.861771	0.69314	0.679382	0.534927
	0.876388	0.96543	0.979282	1.43384			0.63639	0.603715	0.767694	0.404433
	0.802646	0.868183	0.969322	1.67915			0.817363	0.697186	0.951094	0.585406
	0.890656	0.784487	0.915556	1.00013			1.14613	1.24041	0.73684	0.497195
	0.842797	1.43849	1.01546	1.06707			1.0126	0.76385	0.688385	0.443176
	0.809385	1.06649	1.09484	1.02798			1.26843	0.780136	0.963739	0.660769
	0.856767	1.09948	1.07445	1.06442			0.905371	1.15898	0.995908	0.738661
	1.00916	1.27549	0.960115	1.08943			1.38871	1.12903	1.08039	0.680495
	1.03638	1.24634	1.03019	1.26037			1.05676	0.385189	0.945833	0.883419
	1.0387	1.19601	0.984613	1.32889			1.04383	0.804783	0.721791	0.899565
	0.96131	1.25914	1.07285	1.12588			1.29771	0.831652	1.06357	0.964185
	1.01448	0.838917	0.949735	1.08611			1.17528	0.857869	0.823947	0.633284
	1.06683	1.28174	0.970932	1.09336			1.17748	0.794274	0.840098	0.724524
	1.1069	1.13887	1.16039	1.12961			0.737794	0.872609	0.656906	0.741557
	0.903417	1.11088	1.17665	1.09591			0.741719	0.77883	0.860224	0.876213
	1.02481	1.09402	0.948028				1.15179	0.997144	1.31042	0.932629
	1.19342	1.13913	0.910948				0.817616	0.895561	1.28759	0.755352
	0.984828	1.34881	0.896597				0.800023		1.06941	0.967632
	1.00183		1.09934						1.01541
N	22	21	22	18		N	21	20	22	21
normal dist (SW)?	Yes	Yes	Yes	No		normal dist (SW)?	Yes	Yes	Yes	Yes
Figure	group	N	Test			Figure	group	N	Test
Figure 3B- GS vs GS	ZT0 vs SD	22	unpaired T-test			Figure 3D GS vs GS	ZT0 vs SD	21-22	unpaired T-test
Figure 3B- GS-RNAi vs GS-RNAi	ZT0 vs SD	18-21	Mann-Whitney			Figure 3D GS-RNAi vs GS-RNAi	ZT0 vs SD	20-21	unpaired T-test
Figure 3B- GS vs GS-RNAi	ZT0	18-22	Mann-Whitney			Figure 3D GS vs GS-RNAi	ZT0	20-21	unpaired T-test
Figure 3B- GS vs GS-RNAi	SD	21-22	Mann-Whitney			Figure 3D GS vs GS-RNAi	SD	21-22	unpaired T-test

## Sheet: Figure 3F
	Glaz #15389 from 180308	0	0.5	1	1.5	2	2.5	3	3.5	4	4.5	5	5.5	6	6.5	7	7.5	8	8.5	9	9.5	10	10.5	11	11.5	12	12.5	13	13.5	14	14.5	15	15.5	16	16.5	17	17.5	18	18.5	19	19.5	20	20.5	21	21.5	22	22.5	23	23.5
		0	0.5	1	1.5	2	2.5	3	3.5	4	4.5	5	5.5	6	6.5	7	7.5	8	8.5	9	9.5	10	10.5	11	11.5	12	12.5	13	13.5	14	14.5	15	15.5	16	16.5	17	17.5	18	18.5	19	19.5	20	20.5	21	21.5	22	22.5	23	23.5
sleep/30mins	w-; UAS-Dcr/+; Repo-GS/GLaz-RNAi-15389	2.94	5	4.82	4.78	5.82	6.84	8.7	8.76	10.46	9.56	9.38	11.24	11	11.24	9.24	8.1	10.1	10.1	8.28	7.66	6.34	5.9	4.26	4.06	4.98	5.82	11.2	17.66	19.56	19.66	20.74	21.6	20.7	20.78	20.6	21.6	23.98	24.62	25	25.76	25.62	26.2	25.5	26.9	24.54	23.24	22.88	22.86
	w-;; GLaz-RNAi-15389/+	0.71154	0.59615	0.44231	0.80769	2.0192	5.0192	9.5962	16.75	22.0192	23.9038	26.1346	27.4038	27.3654	26.4423	25.6346	27.0577	23.75	22.3269	17.1154	9.2308	4.1923	1.7885	1.0577	0.98077	6.6346	22	26.8654	27.6538	28.3269	27.5962	28.25	28.1538	28.0962	27.6923	27.7692	28.1346	27.9038	28.4615	27.9038	27.7115	27.6731	28.0769	27.2885	27.3462	27.3654	26.1538	26.5192	24.9615
	w-; UAS-Dcr/+; Repo-GS/+	1.8167	3.3167	6.8667	6.55	8.3333	11.0667	12.5667	14.3833	16.0167	16.6333	18.4	18.2333	20.5333	21.1333	18.6333	19.45	18.25	17	16.4167	15.9333	13.7	12.1	11.6667	9.45	3.4833	9.5167	17.3667	23.8833	25.9333	28.3833	28.8667	29.0667	29.2167	28.6333	28.2	27.4833	28.2	27.55	29.35	29.2	28.05	28.05	28.9167	27.7167	26.7	25.9333	22.4833	22.5167
SEM	w-; UAS-Dcr/+; Repo-GS/GLaz-RNAi-15389	0.73389	1.0372	0.94907	0.95616	1.1361	1.0862	1.2322	1.3392	1.4846	1.4732	1.5477	1.5767	1.4086	1.5215	1.26	1.3451	1.4969	1.3451	1.2946	1.0649	0.98434	1.0801	0.99336	0.94221	1.0926	1.1765	1.7407	1.8147	1.7812	1.9864	1.9048	1.4708	1.6057	1.7193	1.5644	1.5031	1.14	0.99091	1.0591	1.1619	1.3703	0.93497	0.95263	0.76322	1.0523	1.1031	1.1634	1.0346
	w-;; GLaz-RNAi-15389/+	0.11494	0.35844	0.24389	0.54988	0.98077	1.3872	1.4972	1.5542	1.632	1.3133	1.0516	0.65458	0.65607	0.98384	0.93503	0.83128	1.1804	1.5462	1.5055	1.568	1.2086	0.53578	0.37244	0.43807	1.1082	1.3533	0.68868	0.55385	0.47308	0.81383	0.68683	0.57564	0.67312	0.78254	0.60462	0.63401	0.65926	0.54202	0.73851	0.63741	0.79127	0.68651	0.87757	0.71348	0.68419	1.3464	0.97171	1.2216
	w-; UAS-Dcr/+; Repo-GS/+	0.5244	0.98625	1.4815	1.1627	1.192	1.5097	1.3446	1.2447	1.2949	1.3263	1.2274	1.2818	1.2459	1.1685	1.405	1.2501	1.2655	1.2357	1.3322	1.2714	1.1653	1.2788	1.3473	1.2788	0.81561	1.7186	1.6033	1.4141	1.1401	0.48107	0.49996	0.34552	0.31228	0.50511	0.82789	0.86353	0.753	0.79378	0.29081	0.31036	0.67439	0.49384	0.4819	0.73527	1.0184	0.9796	1.371	1.2709
	Nlaz #35558 from 180405
		0	0.5	1	1.5	2	2.5	3	3.5	4	4.5	5	5.5	6	6.5	7	7.5	8	8.5	9	9.5	10	10.5	11	11.5	12	12.5	13	13.5	14	14.5	15	15.5	16	16.5	17	17.5	18	18.5	19	19.5	20	20.5	21	21.5	22	22.5	23	23.5
sleep/30mins	w-; UAS-Dcr/NLaz-RNAi-35558; Nsyb-GS/+	0.45161	0.1129	0.66129	1.0484	1.2097	1.5161	3.6613	5.3387	7.4032	8.8871	12.7742	16.3387	18.3548	19.0645	22.0806	21.4355	19.9194	18.4355	17.5161	15.3065	12.629	8.9355	6.6129	4.4032	1.2258	3.3226	6.0968	10.6129	14.1452	14.1129	14.9032	13.629	15.5645	10.9516	11.0806	11.0484	12.2742	10.1774	10.6129	13.4677	17.3387	20	22.6935	23.2742	20.1452	18.4677	15.3387	9.371
	w-; NLaz-RNAi-35558/+	0.71875	0	0.15625	0.70312	1.625	5.7969	10.625	14.2812	18.6094	21.3281	25.5469	25.7344	27.1562	26.4375	27.0781	25.75	25.3281	24.3281	22.0938	21.6875	18.875	16.4531	12.3906	6.3906	1.2344	3.3594	12.6875	25.5781	26.9844	28.875	27.8594	27.4062	25.8906	26.4844	26.1562	27.0156	25.8438	24.4531	25.1094	27.2656	26.5	26.4531	25.75	25.2031	24.25	22.1562	22.3438	19.9688
	w-; UAS-Dcr/+; Nsyb-GS/+	0.82812	0	0.23438	0.65625	1.5312	4.6406	4.9688	8.0781	11.2969	14	18.2188	21.4531	22.5156	25.875	25.2344	25.7031	25.1406	25.3594	22.0625	20.6406	16.5938	12.9219	9.6562	5.9688	2.7812	9.4375	15.7344	20.4062	25.2969	26.5312	25.6719	26.4531	25.6719	24.5781	24.8281	24.4844	23.5469	23.375	22.0312	23.0938	25.5156	26.2812	26.6719	28.1406	26.875	24.125	19.7969	16.625
SEM	w-; UAS-Dcr/NLaz-RNAi-35558; Nsyb-GS/+	0.14546	0.085853	0.21426	0.38476	0.48181	0.57711	0.9833	1.1627	1.1217	1.4039	1.3334	1.4542	1.3018	1.2959	1.1461	1.2934	1.3524	1.5254	1.3795	1.4686	1.8519	1.639	1.4195	1.3074	0.4525	1.1358	1.475	1.7496	1.8711	1.9529	1.8949	2.0209	1.9109	1.9696	1.6888	1.796	1.7712	1.5688	1.7247	1.8542	1.7344	1.7058	1.4509	1.3214	1.5351	1.6164	1.6506	1.2985
	w-; NLaz-RNAi-35558/+	0.095085	0	0.09375	0.3971	0.72644	1.3015	1.58	1.4591	1.3696	1.3157	0.84671	1.1026	0.78655	0.92123	0.58935	0.9625	0.81925	0.93423	1.0949	1.1609	1.4826	1.5914	1.5784	1.2735	0.47835	1.0772	1.5627	1.284	0.76348	0.34708	0.59111	0.61008	1.0726	0.78625	0.87022	0.67108	0.88515	1.0631	1.1905	0.62297	0.68281	0.9115	0.95988	1.0554	1.1607	1.3947	1.4036	1.3907
	w-; UAS-Dcr/+; Nsyb-GS/+	0.15327	0	0.17242	0.50673	0.60197	1.1248	1.1306	1.4773	1.6706	1.3863	1.2672	1.1746	1.2673	0.77022	1.0157	0.86014	0.92382	0.98175	1.2735	1.2706	1.6328	1.3601	1.5116	1.2934	0.69486	1.8438	1.7893	1.8325	1.1642	0.96979	1.1369	0.90484	1.2638	1.1268	1.2914	1.3734	1.6632	1.361	1.3614	1.3611	1.3256	1.2741	1.2935	0.70861	0.86893	1.0296	1.4677	1.6841

## Sheet: Figure 3G
	Figure 3G
	Sleep
	Repo-Glaz (vs UAS)	Repo-Glaz (vs GAL4)	Nsyb-Nlaz (vs UAS)	Nsyb-Nlaz (vs GAL4)
	-143.885	-120.15	-337.422	-265.031
	-644.385	-620.65	-307.422	-235.031
	-273.385	-249.65	-695.422	-623.031
	-126.885	-103.15	-116.922	-44.5312
	-287.885	-264.15	-534.922	-462.531
	-412.885	-389.15	-188.922	-116.531
	-438.385	-414.65	-402.922	-330.531
	-281.885	-258.15	-231.422	-159.031
	-446.385	-422.65	-482.922	-410.531
	-104.385	-80.65	-190.422	-118.031
	-279.385	-255.65	-326.922	-254.531
	-331.885	-308.15	-414.922	-342.531
	-123.885	-100.15	-532.922	-460.531
	-472.885	-449.15	-553.922	-481.531
	-50.3846	-26.65	-623.422	-551.031
	-191.385	-167.65	-398.422	-326.031
	-160.385	-136.65	-394.422	-322.031
	-648.385	-624.65	-366.922	-294.531
	-91.8846	-68.15	19.0781	91.4688
	-101.385	-77.65	-284.922	-212.531
	-555.885	-532.15	52.0781	124.469
	-72.8846	-49.15	-324.422	-252.031
	-120.385	-96.65	-556.922	-484.531
	-110.885	-87.15	-172.922	-100.531
	-285.385	-261.65	-224.922	-152.531
			-717.922	-645.531
			-177.422	-105.031
			-634.922	-562.531
			-162.422	-90.0312
			-549.922	-477.531
			-632.922	-560.531
Count	25	25	31	31
Figure	group	N	Test
Figure 3F-G	exp vs ea control	25-31	Mann-Whitney
