# Supplementary material for: A neuron–glia lipid metabolic cycle couples daily sleep to mitochondrial homeostasis
Source: Nat Neurosci. 2024 Feb 15;27(4):666–78. doi: 10.1038/s41593-023-01568-1 (PMC11001586; doi:10.1038/s41593-023-01568-1)
Supplement: Supplementary file 7 — Statistical source data. [file 41593_2023_1568_MOESM7_ESM.xlsx]

## Sheet: Figure 4A-B
	Figure 4A					Figure 4A					Figure 4B					Figure 4B
	Neuronal-Drp1-RNAi lipid droplets ZT0-2					Neuronal-Drp1-RNAi lipid droplets ZT12-14					Glial-Drp1-RNAi lipid droplets ZT0-2					Glia-Drp1-RNAi lipid droplets ZT12-14
	Neuronal-Drp1-RNAi	Nsyb-GS	Drp1-RNAi			Neuronal-Drp1-RNAi	Nsyb-GS	Drp1-RNAi			Glial-Drp1-RNAi	Repo-GS	Drp1-RNAi			Glial-Drp1-RNAi	Repo-GS	Drp1-RNAi
	0.249869	1.06716	1.01909			1.08764	0.504933	0.591991			0.991884	0.69647	1.01909			0.354034	1.31515	0.591991
	0.470639	0.573749	0.852717			0.661637	0.481718	0.566454			1.00643	0.587666	0.852717			1.39292	0.374928	0.566454
	0.970376	0.580708	1.31829			0.647707	0.98433	1.17702			1.98567	1.38472	1.31829			0.698781	0.632618	1.17702
	0.101845	0.113876	0.850819			0.124202	0.431805	0.748694			1.21455	0.321983	0.850819			1.64829	0.810215	0.748694
	1.03047	1.889	0.67939			0.385374	0.756819	0.760302			1.3942	0.287191	0.67939			2.28439	0.630296	0.760302
	0.557302	1.3138	1.27971			0.583865	0.319211	1.00406			0.533897	1.36764	1.27971			1.36854	0.986651	1.00406
	0.693305	1.17989	1.07177			0.0638421	0.834591	1.88392			3.76126	1.19235	1.07177			1.34649	0.735926	1.88392
	5.89476	0.295944	3.69093			0.0951828	1.53221	1.26756			6.80577	0.224403	3.69093			1.12362	0.937899	1.26756
	1.98613	0.335727	0.365073			0.506443	0.949742	1.09085			2.21054	0.606223	0.365073			1.19523	1.31637	1.09085
	3.65743	0.622938	0.318183			0.470361	0.403995	1.19459			6.04548	0.251197	0.318183			0.601804	0.742912	1.19459
	2.21389	0.128081	0.157417			0.300258	0.980026	1.21521			8.89239	0.303707	0.157417			0.375	1.11598	1.21521
	3.12489	0.97419	0.482299			0.259021	0.916881	0.842784			0.700003	0.235785	0.482299			0.27384	0.190077	0.842784
	4.39763	0.218319	0.914358			0.518686	1.32088	0.617912			2.75647	0.28139	0.914358			0.574098	0.599227	0.617912
	2.21054		1.84941			0.439433	0.9375	1.0393			1.98913	0.237726	1.84941			0.593428	0.466495	1.0393
	1.24394		0.308558			0.748711	1.08183				1.21192	0.270716	0.308558			0.820876
	0.793712		1.23229				0.849227				3.82593	0.205705	1.23229
	1.19833		1.34873								2.255	0.112556	1.34873
	0.737434		1.46711								0.920823	0.186299	1.46711
	0.141665		1.03629								1.92315		1.03629
	0.561809		0.196973								1.67863		0.196973
	1.111		0.560838										0.560838
N	21	13	21		N	15	16	14		N	20	18	21		N	15	14	14
normal dist (SW)?	No	Yes	No		normal dist (SW)?	No	Yes	No		normal dist (SW)?	Yes	Yes	Yes		normal dist (SW)?	Yes	Yes	Yes
Figure	group	N	Test
Figure 4A left	exp vs ea control	13-21	Mann-Whitney
Figure 4A right	exp vs ea control	14-16	Mann-Whitney
Figure 4B left	exp vs ea control	18-21	Mann-Whitney
Figure 4B right	exp vs ea control	14-15	Mann-Whitney

## Sheet: Figure 4C
sleep/ 30mins	w-; UAS-Dcr/+; Repo-GS/Drp1-44155-RNAi	1.914	1.6774	1.7204	1.7419	2.914	3.3118	4.7312	4.2151	6.7957	7.5699	8.3226	8.8172	9.172	7.7957	7.8172	7.8925	7.5376	7.3871	6.9032	6.3548	3.8602	3.9677	3.1398	1.6237	2.7097	7.914	15.0215	18.4301	20.043	19.5054	19.828	18.2581	19.6774	18.6774	18.6774	19.0108	20.4839	20.5161	21.8925	21.6237	22.0753	22.1398	21.828	20.4301	20	21.2151	19.9677	20.5269
	w-;; Drp1-44155-RNAi/+	2.871	0.35484	0.73118	1.2258	2.3871	5.3118	10.3226	13.2903	17.043	20.9892	24.0968	24.9462	25.3011	26.6022	26.3441	26.5806	26.4194	25.1935	23.8065	20.8387	18.1505	13.6882	8.3978	3.6667	6.3978	20.7957	26.9462	28.3656	28.6774	29.172	28.5591	27.6559	27.6022	27.7634	27.4301	26.871	27.0215	27.4731	27.7742	27.7527	27.4516	28.0645	26.9462	26.129	25.5054	26.3548	25.043	25.7634
	w-; UAS-Dcr/+; Repo-GS/+	3.3542	1.7917	3.1562	5.5312	7.5625	9.9271	11.8229	14.3125	15.2708	17.6042	18	18.1875	18.3229	19.5104	19.3021	17.6667	17.1562	17.5625	15.7917	14.3958	13.4688	10.2396	7.3438	6.6667	3.375	12.8958	20.8542	24.6354	25.3229	25.4792	26.1667	24.8125	24.625	25.2083	25.2188	24.625	23.9479	25.6042	24.5521	24.3646	25.0521	24.5417	26.6042	26.2188	24.8229	23.9583	26.3646	26.2188
SEM	w-; UAS-Dcr/+; Repo-GS/Drp1-44155-RNAi	0.30565	0.53223	0.55328	0.47888	0.83114	0.94495	1.1032	0.92393	1.1286	1.1668	1.3688	1.3169	1.2916	1.3828	1.267	1.2232	1.0908	1.1138	1.1283	0.84525	0.58878	0.76923	0.66429	0.31404	0.57252	0.97605	1.3781	1.246	1.1309	1.1329	1.1584	0.99145	0.87382	1.1877	0.95333	1.2298	1.0367	0.89561	0.85584	0.89826	1.0151	1.2187	1.1275	1.0675	1.1419	0.85977	0.9365	0.84959
	w-;; Drp1-44155-RNAi/+	0.33996	0.35484	0.56805	0.60669	0.74729	1.1263	1.0431	1.2015	1.049	0.8101	0.58397	0.60624	0.78902	0.72148	0.65991	0.63075	0.52761	0.62328	0.93195	1.0526	1.2448	1.2643	0.95795	0.66181	0.91587	1.638	0.92607	0.41054	0.43378	0.21018	0.26251	0.58301	0.55356	0.30378	0.46917	0.8897	0.6068	0.55407	0.55807	0.54234	0.51537	0.40322	0.75619	0.66265	0.80928	0.71324	0.77963	0.94359
	w-; UAS-Dcr/+; Repo-GS/+	0.2111	0.4692	0.79692	0.92758	0.9647	1.2138	1.0703	1.0069	0.88286	0.79614	1.142	0.95143	0.97487	0.86252	1.0747	1.0867	0.90893	0.98913	1.0859	1.0844	0.87591	1.0028	0.81615	0.95918	0.64511	1.6775	1.3505	1.0157	0.87356	0.81964	0.71764	0.82955	0.87372	0.81756	0.76268	0.76972	1.0387	0.83514	0.79841	0.9807	0.89941	0.78698	0.55164	0.78368	0.85522	1.0687	0.9916	0.71586
		0	0.5	1	1.5	2	2.5	3	3.5	4	4.5	5	5.5	6	6.5	7	7.5	8	8.5	9	9.5	10	10.5	11	11.5	12	12.5	13	13.5	14	14.5	15	15.5	16	16.5	17	17.5	18	18.5	19	19.5	20	20.5	21	21.5	22	22.5	23	23.5
sleep/ 30mins	w-; UAS-Dcr/+; Nsyb-GS/Drp1-44155-RNAi	2.1146	0.29167	0.72917	0.71875	1.0938	1.8229	3.3125	4.0729	5.7292	8.1146	10.5625	12.7812	15.8333	17.1771	18.375	17.8229	17.5625	15.8333	14.1667	10.8646	8.9896	5.7292	2.75	1.6458	2.3333	9.8542	13.4896	18.6458	21.6354	21.0208	20.4583	18.0208	18.2917	17.6042	16	16.8229	17.7083	17.9375	18.0208	20.6667	20.9375	23.625	26.5417	26.3854	25.5729	24.3958	22.5833	18.4167
	w-;; Drp1-44155-RNAi/+	2.871	0.35484	0.73118	1.2258	2.3871	5.3118	10.3226	13.2903	17.043	20.9892	24.0968	24.9462	25.3011	26.6022	26.3441	26.5806	26.4194	25.1935	23.8065	20.8387	18.1505	13.6882	8.3978	3.6667	6.3978	20.7957	26.9462	28.3656	28.6774	29.172	28.5591	27.6559	27.6022	27.7634	27.4301	26.871	27.0215	27.4731	27.7742	27.7527	27.4516	28.0645	26.9462	26.129	25.5054	26.3548	25.043	25.7634
	w-; UAS-Dcr/+; Nsyb-GS/+	3.0215	0.053763	1.3656	3.043	6.2151	10.2258	13.3548	16.5806	19.3333	22.8602	24.6129	26.0753	27.1398	28.2903	29.2151	28.9462	28.8602	28.7419	27.6237	26.6129	26.0215	22.8172	19.0645	15.7957	3.6237	13.9785	22.4301	27.086	28.3656	28.1505	28.0753	27.7957	27.5914	27.8387	27.6774	28.1505	28.3333	28.2581	28.2366	27.9892	28.6022	29.4409	29.4946	28.9247	28.3118	28.129	28.2796	26.3763
SEM	w-; UAS-Dcr/+; Nsyb-GS/Drp1-44155-RNAi	0.27985	0.16515	0.24975	0.36512	0.2907	0.48637	0.62772	0.99334	1.2269	1.3634	1.5544	1.6231	1.4957	1.4874	1.2594	1.3837	1.3863	1.3621	1.5445	1.4605	1.3806	1.1883	0.48221	0.35732	0.69914	1.7	1.6164	1.6048	1.1904	1.033	1.1013	1.3324	1.1578	1.3905	1.208	1.1557	1.2182	1.2912	1.4163	1.4204	1.1903	0.87474	0.7894	0.75061	0.83591	1.1795	0.92905	1.3363
	w-;; Drp1-44155-RNAi/+	0.33996	0.35484	0.56805	0.60669	0.74729	1.1263	1.0431	1.2015	1.049	0.8101	0.58397	0.60624	0.78902	0.72148	0.65991	0.63075	0.52761	0.62328	0.93195	1.0526	1.2448	1.2643	0.95795	0.66181	0.91587	1.638	0.92607	0.41054	0.43378	0.21018	0.26251	0.58301	0.55356	0.30378	0.46917	0.8897	0.6068	0.55407	0.55807	0.54234	0.51537	0.40322	0.75619	0.66265	0.80928	0.71324	0.77963	0.94359
	w-; UAS-Dcr/+; Nsyb-GS/+	0.22557	0.053763	0.55742	0.90647	1.439	1.4967	1.4838	1.5129	1.33	1.0819	0.89897	0.80984	0.60003	0.49748	0.27762	0.31342	0.46651	0.42663	0.66014	1.0118	0.98434	1.4591	1.5579	1.7081	0.57001	1.8139	1.6158	0.75475	0.44274	0.52735	0.47411	0.66103	0.64196	0.59445	0.65791	0.52074	0.42783	0.52845	0.53104	0.59115	0.52906	0.27277	0.20674	0.37058	0.49825	0.69073	0.63905	0.91877

## Sheet: Figure 4D
	Figure 4D
	Sleep
	Repo-Drp1 (vs UAS)	Repo-Drp1 (vs GAL4)	Nsyb-Drp1 (vs UAS)	Nsyb-Drp1 (vs GAL4)
	-400.742	-274.083	-338.075	-429.011
	-484.742	-358.083	-326.075	-417.011
	-408.409	-281.75	-182.075	-273.011
	-517.075	-390.417	-455.075	-546.011
	64.258	190.917	-434.409	-525.344
	-300.742	-174.083	-150.742	-241.678
	-518.409	-391.75	-217.409	-308.344
	-457.075	-330.417	-491.075	-582.011
	-536.075	-409.417	-439.409	-530.344
	-320.075	-193.417	-483.742	-574.678
	-351.075	-224.417	-190.409	-281.344
	-335.075	-208.417	-206.409	-297.344
	-208.075	-81.4167	-403.742	-494.678
	-520.742	-394.083	-410.075	-501.011
	-566.409	-439.75	-171.409	-262.344
	-448.075	-321.417	-352.742	-443.678
	-377.409	-250.75	-408.075	-499.011
	-598.409	-471.75	-410.075	-501.011
	-381.409	-254.75	-478.075	-569.011
	-570.742	-444.083	-469.742	-560.678
	-540.075	-413.417	-381.742	-472.678
	-406.075	-279.417	-450.742	-541.678
	-117.075	9.5833	-424.742	-515.678
	-498.409	-371.75	-245.742	-336.678
	-231.742	-105.083	-355.075	-446.011
	-525.409	-398.75	-560.075	-651.011
	-448.409	-321.75	-509.075	-600.011
	-410.075	-283.417	-378.742	-469.678
	-418.409	-291.75	-265.742	-356.678
	-782.075	-655.417	13.5914	-77.3441
	-357.409	-230.75	-272.742	-363.678
			-62.742	-153.678
N	31	31	32	32
Figure	group	N	Test
Figure 4C-D	exp vs ea control	31-32	Mann-Whitney

## Sheet: Figure 4E
	Figure 4E						Figure 4E						Figure 4E
	Neuronal-Drp1-RNAi lipid droplet count						Neuronal-Drp1-RNAi mito-ro						Neuronal-Drp1-RNAi MDA
	ZT0-count		Z0SD-count				ZT0SD		ZT0				ZT0		ZT0 (SD)
	GS control	GS-RNAi	GS control	GS-RNAi			GS control	Drp1-RNAi	GS control	Drp1-RNAi			GS control	Drp1-RNAi	GS control	Drp1-RNAi
	1.05676	1.38579	1.08039	0.988047			1.06113	0.783803	1.23961	0.741525			0.774125	0.797465	0.713737	0.656581
	1.04383	0.954812	0.945833	0.742735			0.903059	0.817679	0.923971	0.738904			1.02997	0.81893	0.811504	0.762729
	1.29771	1.01804	0.721791	0.942809			0.906881	0.779414	0.861101	0.710021			1.05602	0.982693	0.8053	0.963206
	1.17528	0.906159	1.06357	0.951189			0.916961	0.731103	0.926408	0.782229			1.0407	1.04531	0.853663	0.830609
	1.17748	1.30807	0.823947	0.951406			0.876388	0.787056	0.979282	0.666497			1.08212	0.895999	0.797081	0.960326
	0.737794	1.08085	0.840098	1.21551			0.802646	0.703237	0.969322	0.769593			1.0249	1.01086	0.77199	0.921315
	0.741719	1.49445	0.656906	1.37175			0.890656	0.704031	0.915556	0.776865			1.02945	0.903573	0.821904	0.828565
	1.15179	0.877531	0.860224	1.07897			0.842797	0.739202	1.01546	0.773897			1.06322	0.879108	0.896422	0.950537
	0.817616	1.65463	1.31042	1.15998			0.809385	0.786693	1.09484	0.747219			0.990752	0.863936	0.816366	0.71357
	0.800023	1.17567	1.28759				0.856767	0.719033	1.07445	0.903153			0.908733	0.638905	0.794727	0.721085
		1.06274	1.06941				1.00916	1.15839	0.960115	1.01529			0.628591	0.584188	0.871554	0.817354
			1.01541				1.03638	1.01491	1.03019	0.899643			0.967412	0.717019	0.838596	1.01916
							1.0387	1.19047	0.984613	0.998068			0.918005	0.69452	0.832835	0.851721
							0.96131	0.995031	1.07285	1.0666			1.16621	0.648792	0.89038	0.826412
N	10	11	12	9			1.01448	1.03144	0.949735	0.959276			1.25811	0.596489	0.90544	0.852363
normal dist (SW)?	Yes	Yes	Yes	Yes			1.06683	1.00383	0.970932	0.967366			1.16039	0.637338	0.8667	0.815901
							1.1069	0.991507	1.17665	0.827445			1.15067	0.556993	0.903417	0.716178
							1.02481		0.948028	1.0135			1.07161	0.658523	0.869272
							1.19342		0.910948	1.08323			0.956616	0.563692	0.821045
							0.984828		0.896597				0.901841		0.795919
							1.00183		1.09934				0.820553		0.690296
						N	21	17	21	19		N	21	19	21	17
						normal dist (SW)?	Yes	Yes	Yes	Yes		normal dist (SW)?	Yes	Yes	Yes	Yes
Figure	group	N	Test
Figure 4E left GS vs GS	ZT0 vs SD	10-12	unpaired T-test
Figure 4E left GS-RNAi vs GS-RNAi	ZT0 vs SD	9-11	unpaired T-test
Figure 4E left GS vs GS-RNAi	ZT0	10-11	unpaired T-test
Figure 4E left GS vs GS-RNAi	SD	9-12	unpaired T-test
Figure 4E center GS vs GS	ZT0 vs SD	22	unpaired T-test
Figure 4E center GS-RNAi vs GS-RNAi	ZT0 vs SD	18-20	Mann-Whitney
Figure 4E center GS vs GS-RNAi	ZT0	20-22	Mann-Whitney
Figure 4E center GS vs GS-RNAi	SD	18-22	Mann-Whitney
Figure 4E right GS vs GS	ZT0 vs SD	21	unpaired T-test
Figure 4E right GS-RNAi vs GS-RNAi	ZT0 vs SD	17-19	unpaired T-test
Figure 4E right GS vs GS-RNAi	ZT0	19-21	unpaired T-test
Figure 4E right GS vs GS-RNAi	SD	17-21	unpaired T-test
