# Supplementary material for: A neuron–glia lipid metabolic cycle couples daily sleep to mitochondrial homeostasis
Source: Nat Neurosci. 2024 Feb 15;27(4):666–78. doi: 10.1038/s41593-023-01568-1 (PMC11001586; doi:10.1038/s41593-023-01568-1)
Supplement: Supplementary file 8 — Statistical source data. [file 41593_2023_1568_MOESM8_ESM.xlsx]

## Sheet: Figure 5C
	Figure 5C
	Sleep with FA-RNAi
	Repo-Cpt1 (vs UAS)	Repo-Cpt1 (vs GAL4)	Nsyb-Cpt1 (vs UAS)	Nsyb-Cpt1 (vs GAL4)	Repo-ACAD (vs UAS)	Repo-ACAD (vs GAL4)	Nsyb-ACAD (vs UAS)	Nsyb-ACAD (vs GAL4)	Repo-Echs1 (vs UAS)	Repo-Echs1 (vs GAL4)	Nsyb-Echs1 (vs UAS)	Nsyb-Echs1 (vs GAL4)	Repo-ACAA (vs UAS)	Repo-ACAA (vs GAL4)	Nsyb-ACAA (vs UAS)	Nsyb-ACAA (vs GAL4)
	-278.548	-198.906	-292.548	-316.906	-417.938	-269.875	-349.938	-224.531	-516.578	-327.375	-152.578	13.9688	-239.094	-117.375	-456.594	-357.531
	-249.548	-169.906	-42.5484	-66.9062	-395.438	-247.375	-50.9375	74.4688	23.9219	213.125	-191.578	-25.0312	-201.594	-79.875	-412.594	-313.531
	-522.215	-442.573	-341.882	-366.24	-718.938	-570.875	43.0625	168.469	-558.078	-368.875	-120.078	46.4688	-125.594	-3.875	-450.594	-351.531
	-193.215	-113.573	-334.215	-358.573	-408.938	-260.875	-185.938	-60.5312	-565.578	-376.375	-161.578	4.9688	-589.594	-467.875	-534.594	-435.531
	-306.882	-227.24	-457.548	-481.906	-655.438	-507.375	-339.438	-214.031	-454.578	-265.375	-193.578	-27.0312	-493.094	-371.375	-500.594	-401.531
	-419.548	-339.906	-480.215	-504.573	-155.938	-7.875	-184.438	-59.0312	-335.578	-146.375	-485.578	-319.031	-150.594	-28.875	-353.594	-254.531
	-256.215	-176.573	-496.215	-520.573	-352.938	-204.875	-206.438	-81.0312	-122.578	66.625	-201.578	-35.0312	-429.594	-307.875	-333.594	-234.531
	-675.882	-596.24	-549.215	-573.573	-429.938	-281.875	-82.4375	42.9688	-562.578	-373.375	-42.0781	124.469	-760.094	-638.375	-103.594	-4.5312
	-236.215	-156.573	-229.882	-254.24	-865.938	-717.875	-172.438	-47.0312	-585.578	-396.375	-166.078	0.4688	-674.094	-552.375	-464.094	-365.031
	-243.548	-163.906	-164.882	-189.24	-396.438	-248.375	-203.938	-78.5312	-52.0781	137.125	-254.578	-88.0312	-629.094	-507.375	-143.094	-44.0312
	-344.215	-264.573	-438.548	-462.906	-475.438	-327.375	-256.438	-131.031	-606.078	-416.875	-196.078	-29.5312	-286.094	-164.375	-672.594	-573.531
	-370.215	-290.573	-355.548	-379.906	-122.438	25.625	-258.938	-133.531	-411.578	-222.375	-636.078	-469.531	-237.594	-115.875	-457.094	-358.031
	-448.215	-368.573	-286.548	-310.906	-118.938	29.125	-0.9375	124.469	-652.578	-463.375	-220.078	-53.5312	-346.094	-224.375	-407.094	-308.031
	-424.548	-344.906	-233.215	-257.573	-546.938	-398.875	-81.4375	43.9688	-386.078	-196.875	-165.578	0.9688	-381.594	-259.875	-231.594	-132.531
	-113.548	-33.9062	-38.8818	-63.2396	-489.938	-341.875	-345.938	-220.531	-389.578	-200.375	-528.078	-361.531	-478.594	-356.875	-666.594	-567.531
	-250.882	-171.24	43.4516	19.0938	-403.938	-255.875	-5.9375	119.469	-100.578	88.625	-164.078	2.4688	-536.594	-414.875	-648.594	-549.531
	-105.548	-25.9062	-630.548	-654.906	-454.938	-306.875	-37.4375	87.9688	-465.078	-275.875	-244.578	-78.0312	-80.0938	41.625	-369.094	-270.031
	-194.548	-114.906	-367.882	-392.24	-167.438	-19.375	-59.4375	65.9688	-59.0781	130.125	-156.078	10.4688	-298.094	-176.375	-467.094	-368.031
	-484.548	-404.906	-454.215	-478.573	-624.438	-476.375	-223.938	-98.5312	-344.078	-154.875	-298.078	-131.531	-48.0938	73.625	-150.094	-51.0312
	-244.548	-164.906	-469.215	-493.573	-755.938	-607.875	247.562	372.969	-917.078	-727.875	-134.578	31.9688	-132.094	-10.375	-339.594	-240.531
	-345.548	-265.906	-45.2151	-69.5729	-641.938	-493.875	-589.438	-464.031	-314.078	-124.875	-430.578	-264.031	-395.594	-273.875	-442.094	-343.031
	-220.882	-141.24	-337.548	-361.906	-530.438	-382.375	-29.9375	95.4688	-421.078	-231.875	-314.078	-147.531	-365.594	-243.875	-370.594	-271.531
	-432.548	-352.906	-258.215	-282.573	-294.938	-146.875	-234.938	-109.531	-333.578	-144.375	-607.578	-441.031	-404.094	-282.375	-583.594	-484.531
	-288.882	-209.24	-321.215	-345.573	-453.438	-305.375	-564.438	-439.031	-587.078	-397.875	-459.078	-292.531	-424.594	-302.875	-263.094	-164.031
	-133.215	-53.5729	-311.882	-336.24	-396.438	-248.375	-251.938	-126.531	-55.0781	134.125	-33.0781	133.469	-595.594	-473.875	-408.594	-309.531
	-260.215	-180.573	-628.548	-652.906	-519.938	-371.875	-58.4375	66.9688	-496.578	-307.375	-311.078	-144.531	-154.594	-32.875	-471.094	-372.031
	-337.882	-258.24	-182.548	-206.906	-626.938	-478.875	62.0625	187.469	-873.078	-683.875	-359.578	-193.031	-295.094	-173.375	-345.594	-246.531
	-196.215	-116.573	-575.548	-599.906	-385.438	-237.375	-640.938	-515.531	-773.578	-584.375	-343.578	-177.031	19.9062	141.625	-654.594	-555.531
	-528.215	-448.573	-250.548	-274.906	-565.938	-417.875	-48.4375	76.9688	-563.578	-374.375	-281.578	-115.031	-405.094	-283.375	-439.094	-340.031
	-260.215	-180.573	-379.548	-403.906	-497.438	-349.375	-368.438	-243.031	-144.078	45.125	-324.578	-158.031	-469.594	-347.875	-467.094	-368.031
	-352.215	-272.573	-586.215	-610.573	-459.938	-311.875	-557.438	-432.031			-37.0781	129.469	-74.5938	47.125	-298.094	-199.031
	-555.882	-476.24	109.785	85.4271	-805.938	-657.875							-460.094	-338.375	-155.094	-56.0312
N	32	32	32	32	32	32	31	31	30	30	31	31	32	32	32	32
Figure	group	N	Test
Figure 5C	exp vs ea control	30-32	Mann-Whitney

## Sheet: Figure 5D
	Figure 5D
	Sleep rescue with FA
	control				palmitate (C16:0)				stearate (C18:0)				olive oil (C18:1
	Repo minus UAS	Repo minus GS	Nsyb minus UAS	Nsyb minus GS	Repo minus UAS	Repo minus GS	Nsyb minus UAS	Nsyb minus GS	Repo minus UAS	Repo minus GS	Nsyb minus UAS	Nsyb minus GS	Repo minus UAS	Repo minus GS	Nsyb minus UAS	Nsyb minus GS
	-252.844	-151.281	-341.344	-278.906	23.875	-14.5625	18.875	107.767	-68.7188	-135.75	-442.719	-404.375	8.1667	-38	-18.3333	-32.5
	-347.344	-245.781	-448.844	-386.406	-63.125	-101.562	-251.125	-162.233	-217.219	-284.25	-209.219	-170.875	83.1667	37	-113.833	-128
	24.1563	125.719	-8.8438	53.5938	124.375	85.9375	-174.125	-85.2333	-1.7188	-68.75	-358.719	-320.375	-65.8333	-112	-121.833	-136
	-432.844	-331.281	-543.344	-480.906	113.375	74.9375	-273.125	-184.233	181.781	114.75	-9.2188	29.125	-171.833	-218	-88.3333	-102.5
	-71.3438	30.2188	-481.844	-419.406	-161.125	-199.562	-544.625	-455.733	170.781	103.75	-577.719	-539.375	-91.8333	-138	-227.333	-241.5
	-453.344	-351.781	-578.844	-516.406	36.375	-2.0625	-336.125	-247.233	-260.219	-327.25	-296.719	-258.375	-66.8333	-113	-186.833	-201
	-285.844	-184.281	-423.344	-360.906	-229.125	-267.562	-477.625	-388.733	-26.7188	-93.75	-296.719	-258.375	-12.8333	-59	-22.8333	-37
	-438.844	-337.281	-311.844	-249.406	-203.625	-242.062	-148.125	-59.2333	-307.719	-374.75	-499.719	-461.375	-36.8333	-83	-142.333	-156.5
	-295.844	-194.281	-624.844	-562.406	-237.125	-275.562	-57.125	31.7667	-57.2188	-124.25	-322.219	-283.875	-41.3333	-87.5	-165.833	-180
	-474.344	-372.781	-494.344	-431.906	-276.625	-315.062	-144.125	-55.2333	-175.719	-242.75	-160.219	-121.875	-125.833	-172	-73.8333	-88
	-362.844	-261.281	-309.844	-247.406	-129.625	-168.062	22.875	111.767	-168.219	-235.25	-155.219	-116.875	-114.333	-160.5	220.167	206
	-257.344	-155.781	-364.844	-302.406	57.375	18.9375	114.875	203.767	-126.219	-193.25	-385.219	-346.875	107.667	61.5
	-559.344	-457.781	-160.844	-98.4063	104.875	66.4375	-261.125	-172.233	49.7813	-17.25	-318.719	-280.375	141.667	95.5
	-302.844	-201.281	-217.844	-155.406	-133.625	-172.062	-332.625	-243.733	197.281	130.25	-58.7188	-20.375	-19.8333	-66
	-112.844	-11.2813	-413.844	-351.406	-44.625	-83.0625			-169.219	-236.25	-42.2188	-3.875
			-129.844	-67.4063	-134.625	-173.062			88.7813	21.75	-55.2188	-16.875
N	15	15	16	16	16	16	14	14	16	16	16	16	14	14	11	11
Figure	group	N	Test
Figure 5D	exp vs ea control	9-16	Mann-Whitney

## Sheet: Figure 5E-F
	Figure 5E												Figure 5F
	Glial MCAD-RNAi lipid droplet count												Glial MCAD-RNAi mito-ro
	ZT0		ZT0-SD		ZT6		ZT12		ZT18				ZT0SD		ZT0		ZT6		ZT12		ZT18
	GS control	GS-RNAi	GS control	GS-RNAi	GS control	GS-RNAi	GS control	GS-RNAi	GS control	GS-RNAi			GS control	Repo-ACAD-RNAi	GS control	Repo-ACAD-RNAi	GS control	Repo-ACAD-RNAi	GS control	Repo-ACAD-RNAi	GS control	Repo-ACAD-RNAi
	1.40051	1.63009	0.710923	1.14948	1.37737	1.46268	1.76053	1.38102	1.87685	1.62208			1.04313	1.11897	1.08562	1.00467	0.849202	0.790598	0.966748	0.898769	0.934848	0.923629
	0.878215	1.36837	0.943721	1.16648	1.43621	1.33527	1.33017	0.896114	1.37047	1.16325			0.981539	0.979957	0.957374	0.902704	0.821646	0.85898	0.907594	0.96392	0.935748	0.859212
	0.936864	1.53876	0.877793	1.33144	1.19376	1.28206	1.19904	1.45884	1.27849	1.09092			0.895771	1.05532	0.960217	1.06581	0.838156	0.884562	0.984255	0.976007	1.00311	0.910655
	0.991492	1.08244	1.12163	1.47161	1.20131	1.73	0.881471	1.24794	1.17323	1.84797			1.06881	1.09773	1.09206	1.11023	0.907127	0.949127	1.04864	0.936521	1.01046	0.858462
	0.750687	1.1761	0.697783	1.35232	1.08527	1.19311	1.20969	1.25208	1.16283	1.43918			1.13723	0.969068	0.95964	1.02294	0.945021	0.868618	0.999098	0.91523	0.927699	0.955488
	1.10822	1.21096	0.797116	1.02409	1.20782	1.07037	1.75336	1.19983	1.48726	1.74593			1.08859	1.07794	0.917529	0.958772	0.881011	0.827453	0.964551	0.993034	1.03199	0.877451
	0.98406	1.77164	1.19701	1.36458	1.31608	1.42418	1.41212	1.08686	1.20855	1.83446			1.04953	0.97829	0.889505	0.987839	0.926465	0.926105	0.952629	0.944833	0.942276	0.862816
	0.905528	1.2436	1.06979	0.960845	0.881624	1.25107	1.51122	0.871943	1.00285	0.825877			1.07559	0.930371	1.08821	0.99231	0.84626	0.918693	0.973537	0.902073	0.895047	0.883594
	0.850441	1.21341	1.11768	1.21035	1.22896	1.27034	1.64576	1.38261	1.23132	0.759094			1.09335	0.958689	1.01261	0.925784	0.928644	0.95931	0.881876	0.944594	0.868303	0.880871
	1.19399	1.50179	0.921388	1.4636	1.08745	1.15917	0.902944		1.27006				1.16223	0.998145	0.936074	0.977716	0.903185	0.943039	0.896743	0.879453	0.96388	0.965156
	0.899984	1.21246	1.03207	1.13323	1.24024	1.22039	0.879342						1.06914	0.991819	1.10116	0.946376	0.943599	0.912516	0.954421	0.930605	0.915806	1.00262
	0.94825	1.2484	1.17254	0.998983	1.01511	1.747	1.05241						1.1116	1.07501	1.02432	1.03953	1.01389	0.962543	0.904277	0.954969	1.01358	0.958041
	0.858814	1.49208	1.02232	1.48426	1.08129	1.56858	0.936525						1.0385	0.963647	0.900252	1.10948	0.950405	0.875713	0.964641	1.00263	0.971473	1.07448
	1.10094	1.18973	0.862494	1.08474	0.756817	1.14735	0.931213						1.1129	0.925529	1.08594	0.992325	0.890695	0.9352	0.913481	1.02923	0.95194	0.967143
	0.829937	1.266	1.16803	1.22415	0.920854	1.44852	0.88731						0.939754	1.05077	1.08015	0.96438	1.02807	0.854785	1.06142	1.13743	1.06958	1.00049
	1.12162	0.868414	0.702479	1.16719	1.07836	0.972801	1.0575						0.998195	0.966536	0.982648	1.12035	0.943773	0.89459	1.06462	0.956504	1.07588	0.967429
	0.866289	1.1179	0.549295	1.33351	1.05283	1.4736	0.881884						1.03523	1.04387	1.01611	0.991317	0.978522	0.98255	0.983545	1.14526	0.995926	1.12042
	0.927191		0.653682	1.36823	1.01811	1.29818	1.11103						1.03075	1.0602	0.984564	1.22077	0.998174	1.36137	1.04821	1.05567	1.01751	1.05515
	1.27264		0.727599	1.07559	1.16124		1.15012						0.951323	1.06668	0.96277	1.01986	0.930906	1.08213	1.01896	1.06148	0.933285	0.974831
	1.17433		0.939978	1.22024	1.09426								1.05804	1.01526	0.978674	1.12976	0.896882	1.03113	0.976365	1.07851	1.53103	1.0222
				1.35221	0.935653								1.12366	1.11692	0.984571	1.07719	1.81822	1.32167	1.10344	1.02526	1.33194	1.0186
													1.04423	1.05994	1.06036	1.38248	1.21505		1.02823	1.09055		1.04226
													1.14985	1.1728	0.923157	1.5833	1.13514		1.18059	1.02349		1.04022
													1.12255	1.08952	0.951318	1.59903	1.14806		1.13363	0.934197
													1.06352	1.05823	0.9049		1.05172		1.17742	1.06895
N	20	17	20	21	21	18	19	9	10	9			0.988409	1.0658	0.938711		1.33309		1.07615	0.882277
normal dist (SW)?	Yes	Yes	Yes	Yes	Yes	Yes	No	Yes	Yes	Yes			1.05671		1.04458		1.50068		1.18337	1.11506
													1.01556		1.10864		1.87973		1.28708	1.02654
													1.15723		1.00655				1.09393
Figure	group	N	Test										1.2133		0.967818				1.16333
Figure 5E GS vs GS	ZT0, 6,12,18	10-21	Kruskall-Wallis-Dunn’s												1.09397				1.13025
Figure 5E GS vs GS	SD	20	unpaired T-test																1.12715
Figure 5E GS-RNAi vs GS-RNAi	ZT0, 6,12,18	9-18	ANOVA- Holm-Sidak
Figure 5E GS-RNAi vs GS-RNAi	SD	17-21	unpaired T-test									N	30	26	31	24	28	21	32	28	21	23
Figure 5E GS vs GS-RNAi	ZT0, 6,12,18	9-21	ANOVA- Holm-Sidak									normal dist (SW)?	Yes	Yes	No	No	No	No	Yes	Yes	No	Yes
Figure 5E GS vs GS-RNAi	SD	20-21	unpaired T-test
Figure 5F GS vs GS	ZT0, 6,12,18	21-32	Kruskall-Wallis-Dunn’s
Figure 5F GS vs GS	SD	30-31	Mann-Whitney
Figure 5F GS-RNAi vs GS-RNAi	ZT0, 6,12,18	21-28	Kruskall-Wallis-Dunn’s
Figure 5F GS-RNAi vs GS-RNAi	SD	24-26	Mann-Whitney
Figure 5F GS vs GS-RNAi	ZT0, 6,12,18	21-32	Kruskall-Wallis-Dunn’s
Figure 5F GS vs GS-RNAi	SD	26-30	Mann-Whitney
