# Supplementary material for: A neuron–glia lipid metabolic cycle couples daily sleep to mitochondrial homeostasis
Source: Nat Neurosci. 2024 Feb 15;27(4):666–78. doi: 10.1038/s41593-023-01568-1 (PMC11001586; doi:10.1038/s41593-023-01568-1)
Supplement: Supplementary file 9 — Unprocessed images. [file 41593_2023_1568_MOESM9_ESM.zip]

Archive with 2 entries (2 files):
- Figure_6A.tif
- __MACOSX/._Figure_6A.tif
