# Supplementary material for: A neuron–glia lipid metabolic cycle couples daily sleep to mitochondrial homeostasis
Source: Nat Neurosci. 2024 Feb 15;27(4):666–78. doi: 10.1038/s41593-023-01568-1 (PMC11001586; doi:10.1038/s41593-023-01568-1)
Supplement: Supplementary file 10 — Statistical source data. [file 41593_2023_1568_MOESM10_ESM.xlsx]

## Sheet: Figure 6
	Figure 6B						Figure 6C
	Neurons- mitophagy						Glia- mitophagy
	ZT2	ZT2 (SD)	ZT2 (SD+2)	ZT14			ZT2	ZT2 (SD)	ZT2 (SD+2)	ZT14
	1.05775	0.756894	0.874899	0.864886			1.06887	0.64381	0.963375	1.2468
	0.90292	0.919593	0.699873	0.751641			1.00232	1.13268	0.8144	0.770823
	0.899121	0.901045	0.831387	0.834522			1.0779	0.646774	0.965588	0.246346
	1.00152	0.774273	0.911084	1.01376			0.866467	0.487197	0.25122	0.166877
	1.22918	0.680816	0.846281	0.913026			1.11229	0.314007	0.896087	0.592026
	1.0196	0.98933	0.585434	0.940728			0.872154	0.841525	0.821199	0.94978
	1.04897	0.941411	0.795106	0.718244			1.04431	1.00763	0.682428	0.46916
	0.894884	1.03443	0.737923	0.845213			0.841032	0.29167	1.58194	0.35158
	1.01555	0.874816	0.722445	0.947204			0.849056	0.486722	1.16397	0.440097
	0.919521	0.736038	0.825577	0.957635			1.33362	0.19716	1.97197	0.417899
	1.01098	0.644171	0.915861	0.525846			0.605259	0.366201	0.934072	0.52786
	1.05598	0.761962	0.628139	0.680976			1.37112	0.214277	0.584077	0.637313
	1.06672	0.706276	0.844507	0.590441			1.03386	0.0856018	0.462221	0.912972
	0.971388	0.682719	0.62927	0.605698			0.921738	0.400334	1.60874	0.494366
	1.11282	0.690413	0.796487	0.5859			0.778216	0.218142	1.14845	0.746912
	1.14189	0.717035	0.714324	0.525013			1.45963	0.554011	1.14036	0.400748
	0.834976	0.670549	0.539308	0.612425			1.19386	0.571106	1.40811	1.28862
	0.735435	0.725669	0.595714	0.702543			1.47181	1.65862	1.20485	0.766971
	1.0808	0.701703	0.726844				1.16964	1.04835	0.303097	0.51725
			0.680194				0.244866	1.19635	0.467137	1.30782
							0.681975	1.41634	0.685328	1.70731
								1.02655	0.438707	1.07332
								0.966857	0.818169	0.313995
									0.610554
N	19	19	20	18		N	21	23	24	23
norm dist?	Yes	No	Yes	Yes			Yes	Yes	Yes	Yes
Figure	group	N	Test
Figure 6B	ZT2, SD, SD+2, 14	18-20	Kruskall-Wallis-Dunn’s
Figure 6C	ZT2, SD, SD+2, 14	21-24	Kruskall-Wallis-Dunn’s
