# Supplementary material for: A neuron–glia lipid metabolic cycle couples daily sleep to mitochondrial homeostasis
Source: Nat Neurosci. 2024 Feb 15;27(4):666–78. doi: 10.1038/s41593-023-01568-1 (PMC11001586; doi:10.1038/s41593-023-01568-1)
Supplement: Supplementary file 11 — Statistical source data. [file 41593_2023_1568_MOESM11_ESM.xlsx]

## Sheet: Ex 1A
	Ex Figure 1A
	Glia mito-ro % oxidized							Neurons mito-ro % oxidized
	control	0.1uM	0.5uM	2uM	5uM			control	0.1uM	0.5uM	2uM	5uM
	0.843731	0.534836	0.523641	0.675886	0.705465			0.358423	0.58067	0.489043	0.473987	0.520519
	0.814528	0.57447	0.58228	0.660014	0.680685			0.49626	0.49863	0.487372	0.563896	0.526824
	0.901245	0.611703	0.609639	0.58867	0.683367			0.428976	0.565182	0.50469	0.642915	0.502666
	0.81443	0.601963	0.536339	0.582367	0.694162			0.389312	0.476853	0.499863	0.589796	0.502322
	0.685102	0.64688	0.480356	0.582359	0.649025			0.418956	0.461442	0.48927	0.537425	0.489513
	0.464501	0.608955	0.59177	0.565884	0.675248			0.455566	0.485397	0.489905	0.524411	0.489063
	0.544364		0.680137	0.742094	0.664251			0.415686	0.438677	0.39535	0.439284	0.552233
	0.773339		0.611753	0.622453	0.754789			0.404306	0.432601	0.415441	0.489665	0.504199
	0.653276		1.02735	0.896394	1.24419			0.208883	0.486054	0.416599	0.412263	0.438852
	0.767917		1.0656	1.03407	1.24887			0.204771	0.481309	0.399401	0.401438
	1.12877		1.00619	0.990791	1.22866			0.410218	0.451386	0.446036	0.404803
	1.11735		1.02529	1.08242	1.1353			0.267336	0.413503	0.505379	0.398639
	0.97204		1.00441	0.904895	1.20229			0.326001
	1.05319		0.946517	0.933202	1.09151
	0.969574		0.932149	0.946051	1.08427
	0.90941		0.995252	1.00041	1.18808
	0.968215		0.745694	0.786474
	0.874868		0.707984	0.708473
	1.00658		0.704161	0.772118
	0.719201		0.704921	0.780739
	0.690154		0.766026	0.752565
	0.727748			0.793905
	0.740906
	0.717831
N	24	6	21	22	16		N	13	12	12	12	9
norm dist?	Yes	Yes	No	Yes	No		norm dist?	Yes	Yes	No	Yes	Yes
Figure	group	N	Test
Ex Figure 1A	glia-rotenone	6-24 (16-24 without 0.1uM group)	Kruskall-Wallis-Dunn’s
	neurons-rotenone	9-13	Kruskall-Wallis-Dunn’s

## Sheet: Ex 1B
	Ex Figure 1B
	delta OCR
	control	0.1uM rotenone	0.5uM rotenone	2uM rotenone	5uM rotenone	50uM rotenone
	1.11	-7.01567	-37.82	-43.47	-68.83	-42.64
	4.87	-20.7986	-43.8	-41.27	-47.69	-32.98
	3.4	-5.99176	-38.42	-32.92	-40.97	-33.7
	-3.25	-1.77324	-35.64	-41.33	-54.49	-30.89
	2.48	1.49468	-38.59	-43.8	-34.94	-40.9
	5.27	-2.9741	-50.37	-38.38	-40.9	-39.78
	5.06	-7.91558	-39.64	-45.76	-38.16	-37.13
	7.23	-24.5831	-31.68	-53.29	-40.75	-45.27
	-6.58	-4.04971	-37.63	-36.27	-39.99	-54.92
	7.08		-29.7	-44.24	-47.84	-34.78
	6.27		-32.34	-43.57	-46.8	-40.02
	2.27		-40.84		-40.33	-40.26
N	12	9	12	11	12	12
	Yes	Yes	Yes	Yes	No	Yes
Figure	group	N	Test
Ex Figure 1B-C	Seahorse	9-12	Kruskall-Wallis-Dunn’s

## Sheet: Ex 1C
	Ex Figure 1C
	normalized delta OCR
	Time
		0.1uM rotenone		control		0.5uM rotenone		2uM rotenone		5uM rotenone		15uM rotenone		50uM rotenone
	1.35	1.10281	0.005377	1.07629	0.023874	1.1167	0.006542	1.1068	0.009475	1.11851	0.011792	1.09189	0.011944	1.10258	0.00934
	6.57	1.02092	0.004125	1.00425	0.013232	1.02059	0.003397	1.01409	0.007343	1.01997	0.007405	1.00021	0.01093	1.01089	0.003643
	11.71	0.993868	0.002915	0.977989	0.013571	0.990063	0.002869	0.987325	0.005811	0.990485	0.005778	0.979822	0.007397	0.985501	0.002428
	16.89	0.991537	0.00205	0.974032	0.016089	0.988074	0.002426	0.987909	0.00298	0.988609	0.003184	0.981076	0.004784	0.984729	0.001293
	22.04	0.994479	0.00136	0.988236	0.005526	0.993097	0.00119	0.993	0.001255	0.994505	0.002329	0.992128	0.002472	0.991161	0.00144
	27.23	1	0	1	0	1	0	1	0	1	0	1	0	1	0
	32.47	1.01663	0.002415	1.02154	0.00199	1.01058	0.002357	0.987045	0.006843	0.96881	0.006329	0.962175	0.018891	0.963997	0.00627
	37.62	1.00663	0.002472	1.02945	0.003501	0.993156	0.005269	0.94758	0.007386	0.906118	0.007945	0.859879	0.028466	0.885208	0.009455
	42.82	1.00129	0.00277	1.03135	0.00345	0.975801	0.006835	0.916279	0.009501	0.735611	0.023789	0.618143	0.018345	0.620398	0.019844
	48.03	1.00204	0.003639	1.03081	0.004514	0.965017	0.008372	0.866908	0.014861	0.58502	0.023209	0.519011	0.018121	0.505843	0.022152
	53.22	0.978454	0.019461	1.0317	0.006193	0.952334	0.008832	0.773468	0.021962	0.505663	0.018531	0.470861	0.017978	0.460963	0.023607
	58.48	0.970783	0.02331	1.03119	0.008807	0.938691	0.010514	0.666377	0.021035	0.464019	0.018409	0.446622	0.017696	0.439873	0.025014
	63.74	0.967015	0.027224	1.03073	0.012832	0.928458	0.010877	0.584997	0.017077	0.44174	0.020037	0.435099	0.016461	0.433978	0.024693
	68.97	0.964017	0.026774	1.03623	0.009592	0.913262	0.013578	0.533027	0.012653	0.428867	0.021384	0.430543	0.016609	0.427862	0.025807
	74.25	0.958785	0.029528	1.03607	0.010444	0.89334	0.014906	0.499455	0.013866	0.4184	0.02183	0.423441	0.014993	0.424902	0.024929
	79.51	0.952406	0.032306	1.04035	0.007035	0.85881	0.020681	0.475353	0.016467	0.407093	0.024328	0.420343	0.009564	0.423148	0.02497
	84.8	0.95528	0.030863	1.04592	0.009767	0.827678	0.029269	0.470737	0.013728	0.409823	0.026513	0.432995	0.01055	0.430025	0.025296
	90.03	0.951746	0.033199	1.04364	0.012093	0.784821	0.03676	0.460137	0.01549	0.406075	0.02846	0.432055	0.006519	0.431975	0.025146
	95.31	0.947666	0.033279	1.04198	0.015808	0.744925	0.042686	0.455953	0.015794	0.405472	0.029589	0.433665	0.00745	0.434761	0.024622
	100.55	0.943782	0.033657	1.0355	0.020289	0.706863	0.045847	0.451524	0.01627	0.403776	0.029933	0.433399	0.006275	0.436505	0.024176
	105.79	0.937047	0.033681	1.04116	0.015256	0.6689	0.046497	0.447964	0.01601	0.404929	0.029965	0.433086	0.007266	0.438189	0.024732
	111.08	0.935878	0.033767	1.03812	0.020074	0.637462	0.044784	0.44691	0.015397	0.406087	0.030493	0.441859	0.008676	0.441481	0.025071
	116.38	0.933531	0.035133	1.04428	0.015405	0.606888	0.041368	0.447302	0.016352	0.406817	0.030835	0.442865	0.007014	0.445467	0.024173
	121.68	0.928156	0.035565	1.04361	0.014699	0.577722	0.037795	0.445391	0.01592	0.406099	0.031308	0.447368	0.008565	0.44605	0.024393
	126.98	0.923493	0.036706	1.04083	0.016783	0.554201	0.033417	0.442641	0.017277	0.405756	0.031339	0.447053	0.008402	0.446509	0.023901
	132.28	0.919984	0.036689	1.03984	0.017651	0.533112	0.030271	0.442499	0.016205	0.403489	0.032965	0.452059	0.011821	0.447193	0.023927
	137.5	0.90822	0.036216	1.02887	0.022752	0.514147	0.028255	0.442098	0.015573	0.400483	0.034917	0.452582	0.011188	0.446639	0.024051
	142.8	0.903084	0.037433	1.03082	0.019265	0.504704	0.025669	0.44411	0.015366	0.402237	0.035282	0.454276	0.012507	0.451034	0.024038
	148.13	0.898218	0.037526	1.03358	0.015558	0.49351	0.023856	0.441817	0.014968	0.400962	0.034996	0.455071	0.013843	0.452611	0.023548
	153.44	0.893443	0.037427	1.02497	0.018865	0.488655	0.023787	0.440642	0.014866	0.400993	0.035135	0.455396	0.015154	0.451975	0.023834
	158.71	0.887578	0.037893	1.02797	0.018769	0.477863	0.023091	0.439611	0.014795	0.401165	0.034789	0.455115	0.014893	0.449995	0.023599
	164.02	0.884645	0.038095	1.02676	0.018352	0.478424	0.022726	0.44118	0.014632	0.401704	0.034828	0.460537	0.015577	0.453444	0.023809
	169.33	0.876062	0.038804	1.03054	0.01583	0.47621	0.022943	0.441126	0.014744	0.400531	0.03508	0.458826	0.01596	0.453977	0.023556
	174.64	0.870658	0.038385	1.029	0.016034	0.4666	0.021652	0.439311	0.014919	0.399831	0.034942	0.457404	0.015893	0.451542	0.023709
	179.95	0.865389	0.038467	1.02672	0.017791	0.471543	0.023276	0.440135	0.014521	0.399738	0.035089	0.457989	0.015587	0.450897	0.023592
	185.27	0.860213	0.038269	1.01867	0.021767	0.466898	0.023013	0.436805	0.014828	0.398195	0.035029	0.454441	0.017636	0.448624	0.024098
	190.58	0.855614	0.038048	1.02273	0.01819	0.463182	0.022352	0.435423	0.014283	0.395569	0.035057	0.455061	0.018038	0.446919	0.02424
	195.89	0.84903	0.038071	1.02248	0.017801	0.460569	0.022549	0.434955	0.015553	0.394631	0.03533	0.453017	0.016451	0.445561	0.023885
