# Supplementary material for: A neuron–glia lipid metabolic cycle couples daily sleep to mitochondrial homeostasis
Source: Nat Neurosci. 2024 Feb 15;27(4):666–78. doi: 10.1038/s41593-023-01568-1 (PMC11001586; doi:10.1038/s41593-023-01568-1)
Supplement: Supplementary file 12 — Unprocessed images. [file 41593_2023_1568_MOESM12_ESM.zip]

Archive with 12 entries (12 files):
- Extended_Figure_2A_slice-10.tif
- __MACOSX/._Extended_Figure_2A_slice-10.tif
- Extended_Figure_2A_stack.tif
- __MACOSX/._Extended_Figure_2A_stack.tif
- Extended_Figure_2B_slice-10.tif
- __MACOSX/._Extended_Figure_2B_slice-10.tif
- Extended_Figure_2B_stack.tif
- __MACOSX/._Extended_Figure_2B_stack.tif
- Extended_Figure_2C_slice9.tif
- __MACOSX/._Extended_Figure_2C_slice9.tif
- Extended_Figure_2C_stack.tif
- __MACOSX/._Extended_Figure_2C_stack.tif
