# Supplementary material for: A neuron–glia lipid metabolic cycle couples daily sleep to mitochondrial homeostasis
Source: Nat Neurosci. 2024 Feb 15;27(4):666–78. doi: 10.1038/s41593-023-01568-1 (PMC11001586; doi:10.1038/s41593-023-01568-1)
Supplement: Supplementary file 13 — Statistical source data. [file 41593_2023_1568_MOESM13_ESM.xlsx]

## Sheet: Ex 2F
	Ex Figure 2F
	Sleep/ activity
Sleep/30mins	w; UAS-dTrpA1; Nsyb-GAL4	4.375	5.75	3.625	4.75	4	2.75	6.5	9.125	9.25	10.375	8.375	10.375	2.375	4.625	3.5	4.625	4.125	6.875	26.75	30	30	30	30	30	30	30	30	30	30	30	30	30	30	30	30	30	30	30	30	30	30	30	30	30	30	30	30	30
	w; UAS-dTrpA1	4	0	0	0.625	0.625	6.125	7.75	9.375	15	19.5	23.5	27	27.375	28	26.25	29.875	28.5	28.625	28.75	30	30	30	30	30	30	30	30	30	30	30	30	30	30	30	30	30	30	30	30	30	30	30	30	30	30	30	30	30
	w;; Nsyb-GAL4	4.25	0	0	0	2	0.75	6.375	8.875	15.75	16.875	23.375	27.75	24.75	29.125	29.125	29.5	28.625	25.5	27.375	30	30	30	30	30	30	30	30	30	30	30	30	30	30	30	30	30	30	30	30	30	30	30	30	30	30	30	30	30
SEM	w; UAS-dTrpA1; Nsyb-GAL4	0.59574	3.1211	1.426	2.3203	2.6926	1.4111	2.8536	3.4145	2.8142	3.0702	2.2515	2.3599	1.068	2.9697	1.6147	3.2675	2.6554	2.3179	0.7962	0	0	0	0	0	0	0	0	0	0	0	0	0	0	0	0	0	0	0	0	0	0	0	0	0	0	0	0	0
	w; UAS-dTrpA1	0.46291	0	0	0.625	0.625	2.4888	4.2332	3.1732	4.3136	3.9596	2.6186	1.3496	2.3447	0.84515	2.5687	0.125	0.82375	0.98084	0.81832	0	0	0	0	0	0	0	0	0	0	0	0	0	0	0	0	0	0	0	0	0	0	0	0	0	0	0	0	0
	w;; Nsyb-GAL4	0.31339	0	0	0	2	0.75	3.4741	3.6028	3.5242	2.8185	2.5067	1.2921	2.5826	0.58056	0.74252	0.5	0.67975	1.8708	0.7304	0	0	0	0	0	0	0	0	0	0	0	0	0	0	0	0	0	0	0	0	0	0	0	0	0	0	0	0	0
Activity/30mins	w; UAS-dTrpA1; Nsyb-GAL4	45.125	20.5	25	20.125	18.75	16.5	19.625	16.25	14.875	13.625	17.125	13.75	25.75	20.625	21.375	22	20.375	20.25	3.375	0	0	0	0	0	0	0	0	0	0	0	0	0	0	0	0	0	0	0	0	0	0	0	0	0	0	0	0	0
	w; UAS-dTrpA1	54.75	50.625	48.875	44.25	44.75	38.875	42.875	29.125	18.75	17.875	9.75	6.5	4.375	6.125	8.5	0.25	7.125	2.25	1.25	0	0	0	0	0	0	0	0	0	0	0	0	0	0	0	0	0	0	0	0	0	0	0	0	0	0	0	0	0
	w;; Nsyb-GAL4	65.75	58.375	45.625	44.875	50.125	48.625	31.75	29.625	24	23.625	13.25	4	8.125	0.875	6	1.875	7.5	5.875	7.875	0	0	0	0	0	0	0	0	0	0	0	0	0	0	0	0	0	0	0	0	0	0	0	0	0	0	0	0	0
SEM	w; UAS-dTrpA1; Nsyb-GAL4	4.7262	3.7938	4.8033	3.292	3.25	2.1464	3.7935	2.7304	2.3863	3.7174	3.3511	4.3538	3.75	5.2744	5.5483	4.4078	5.0813	6.1142	0.96247	0	0	0	0	0	0	0	0	0	0	0	0	0	0	0	0	0	0	0	0	0	0	0	0	0	0	0	0	0
	w; UAS-dTrpA1	1.9708	4.551	3.5377	3.25	2.6575	7.115	10.7045	5.0619	5.4371	7.8227	3.5089	2.5071	3.3001	2.8438	5.203	0.25	5.2997	1.333	0.83986	0	0	0	0	0	0	0	0	0	0	0	0	0	0	0	0	0	0	0	0	0	0	0	0	0	0	0	0	0
	w;; Nsyb-GAL4	3.4004	3.0992	2.8469	3.5377	6.4405	5.1511	3.4265	7.0304	6.5411	5.9879	5.1435	2.5912	4.0639	0.63913	5.8584	1.875	4.7132	1.922	2.7219	0	0	0	0	0	0	0	0	0	0	0	0	0	0	0	0	0	0	0	0	0	0	0	0	0	0	0	0	0

## Sheet: Ex 2G
	Ex Figure 2G
	normalized lipid droplet count
	Nsyb-dTrpA1	dTrpA1 control	Nsyb control
	2.26099	1.17054	1.10833
	1.10261	1.05899	0.617805
	1.8956	1.50876	0.435467
	1.02467	1.31498	0.631391
	0.872363	0.753665	0.498391
	2.92885	0.888094	0.654987
	0.369682	0.428316	0.534144
	1.3159	0.876654	0.418305
	1.09842	1.77729	0.569305
	1.10888	0.708052	0.182794
	0.929388	1.15843	1.02244
	1.48603	0.813765	0.485616
	1.36105	1.2702	0.591328
	1.00317	0.556642	1.04281
	2.26841	0.719615	0.428355
	1.90045	0.996008	0.382106
	1.44031	0.771968	0.575173
	0.755806	0.982073	1.11137
	0.925981	0.985875	0.69306
	1.34429	0.400245	1.30056
	2.41193	1.70365	1.62284
	2.48037	1.09045	0.745348
		1.06573	0.5438
N	22	23	23
norm dist?	Yes	Yes	No
Figure	group	N	Test
Ex Figure 2E	exp vs ea control	22-23	Mann-Whitney
