# Supplementary material for: A neuron–glia lipid metabolic cycle couples daily sleep to mitochondrial homeostasis
Source: Nat Neurosci. 2024 Feb 15;27(4):666–78. doi: 10.1038/s41593-023-01568-1 (PMC11001586; doi:10.1038/s41593-023-01568-1)
Supplement: Supplementary file 14 — Unprocessed images. [file 41593_2023_1568_MOESM14_ESM.zip]

Archive with 16 entries (16 files):
- Extended_Figure_3A-MAX-slices3-7.tif
- __MACOSX/._Extended_Figure_3A-MAX-slices3-7.tif
- Extended_Figure_3A-stack.tif
- __MACOSX/._Extended_Figure_3A-stack.tif
- Extended_Figure_3B_slice.tif
- __MACOSX/._Extended_Figure_3B_slice.tif
- Extended_Figure_3B-stack.tif
- __MACOSX/._Extended_Figure_3B-stack.tif
- Extended_Figure_3C_slice_4.tif
- __MACOSX/._Extended_Figure_3C_slice_4.tif
- Extended_Figure_3C_stack.tif
- __MACOSX/._Extended_Figure_3C_stack.tif
- Extended_Figure_3D slice_12.tif
- __MACOSX/._Extended_Figure_3D slice_12.tif
- Extended_Figure_3D_stack.tif
- __MACOSX/._Extended_Figure_3D_stack.tif
