# Supplementary material for: A neuron–glia lipid metabolic cycle couples daily sleep to mitochondrial homeostasis
Source: Nat Neurosci. 2024 Feb 15;27(4):666–78. doi: 10.1038/s41593-023-01568-1 (PMC11001586; doi:10.1038/s41593-023-01568-1)
Supplement: Supplementary file 15 — Statistical source data. [file 41593_2023_1568_MOESM15_ESM.xlsx]

## Sheet: Ex 4A
	Ex Figure 4A
	Sleep
	Drp1-RNAi				Glaz B67228				Glaz/Nlaz-RNAi				Pink1-RNAi				Parkin-RNAi				Marf/ Miro-RNAi
	Repo minus UAS	Repo minus GS	Nsyb minus UAS	Nsyb minus GS	Repo minus UAS	Repo minus GS			Repo minus UAS	Repo minus GS	Nsyb minus UAS	Nsyb minus GS	Repo minus UAS	Repo minus GS	Nsyb minus UAS	Nsyb minus GS	Repo minus UAS	Repo minus GS	Nsyb minus UAS	Nsyb minus GS	R-Marf-UAS	RMarf-GS	Rmiro-UAS	RMiro-GS
	-400.742	-274.083	-338.075	-429.011	-340.729	-85.5952			-143.885	-120.15	-337.422	-265.031	-44.0513	166.583	-277.718	-284.677	-303.031	-201.875	-200.531	-122.031	-272.2	-156.065	-326.219	-173.75
	-484.742	-358.083	-326.075	-417.011	-313.062	-57.9286			-644.385	-620.65	-307.422	-235.031	-455.385	-244.75	-217.718	-224.677	-50.5313	50.625	-77.0313	1.4688	-510.2	-394.065	-441.885	-289.417
	-408.409	-281.75	-182.075	-273.011	-92.0625	163.071			-273.385	-249.65	-695.422	-623.031	-469.718	-259.083	-345.051	-352.011	-391.031	-289.875	-114.531	-36.0313	-357.7	-241.565	-276.552	-124.083
	-517.075	-390.417	-455.075	-546.011	-340.062	-84.9286			-126.885	-103.15	-116.922	-44.5313	-466.718	-256.083	-260.385	-267.344	-258.531	-157.375	-470.031	-391.531	-311.7	-195.565	-480.885	-328.417
	64.2581	190.917	-434.409	-525.344	-484.729	-229.595			-287.885	-264.15	-534.922	-462.531	-423.385	-212.75	-280.718	-287.677	-441.031	-339.875	-601.531	-523.031	-347.7	-231.565	-407.219	-254.75
	-300.742	-174.083	-150.742	-241.677	-353.062	-97.9286			-412.885	-389.15	-188.922	-116.531	-725.051	-514.417	111.949	104.989	-334.531	-233.375	-308.531	-230.031	-345.7	-229.565	-285.552	-133.083
	-518.409	-391.75	-217.409	-308.344	-594.396	-339.262			-438.385	-414.65	-402.922	-330.531	-657.051	-446.417	-13.0513	-20.0108	-526.031	-424.875	-183.031	-104.531	-411.7	-295.565	-402.219	-249.75
	-457.075	-330.417	-491.075	-582.011	-422.396	-167.262			-281.885	-258.15	-231.422	-159.031	-795.718	-585.083	-488.051	-495.011	-825.031	-723.875	-332.531	-254.031	-185.2	-69.0645	-415.885	-263.417
	-536.075	-409.417	-439.409	-530.344	-429.396	-174.262			-446.385	-422.65	-482.922	-410.531	-585.718	-375.083	-207.718	-214.677	-277.031	-175.875	-36.5313	41.9688	-354.2	-238.065	-398.219	-245.75
	-320.075	-193.417	-483.742	-574.677	-426.729	-171.595			-104.385	-80.65	-190.422	-118.031	-325.385	-114.75	-238.385	-245.344	-162.031	-60.875	-426.531	-348.031	-104.7	11.4355	-433.885	-281.417
	-351.075	-224.417	-190.409	-281.344	-254.062	1.0714			-279.385	-255.65	-326.922	-254.531	-445.385	-234.75	-422.051	-429.011	-482.031	-380.875	-374.031	-295.531	-133.2	-17.0645	-413.885	-261.417
	-335.075	-208.417	-206.409	-297.344	-516.729	-261.595			-331.885	-308.15	-414.922	-342.531	-422.385	-211.75	-281.051	-288.011	-321.531	-220.375	16.9688	95.4688	-493.2	-377.065	-535.552	-383.083
	-208.075	-81.4167	-403.742	-494.677	-237.729	17.4048			-123.885	-100.15	-532.922	-460.531	-406.051	-195.417	-206.385	-213.344	-552.031	-450.875	-521.531	-443.031	-433.7	-317.565	-489.552	-337.083
	-520.742	-394.083	-410.075	-501.011	-329.729	-74.5952			-472.885	-449.15	-553.922	-481.531	-733.718	-523.083	-172.051	-179.011	-274.031	-172.875	-195.531	-117.031	-294.2	-178.065	-41.5521	110.917
	-566.409	-439.75	-171.409	-262.344	-47.3958	207.738			-50.3846	-26.65	-623.422	-551.031	-482.718	-272.083	-67.0513	-74.0108	-352.031	-250.875	-482.031	-403.531	-634.7	-518.564	-367.885	-215.417
	-448.075	-321.417	-352.742	-443.677	-446.729	-191.595			-191.385	-167.65	-398.422	-326.031	-727.051	-516.417	-105.385	-112.344	-256.031	-154.875	-650.531	-572.031	-170.2	-54.0645	-554.552	-402.083
	-377.409	-250.75	-408.075	-499.011	-396.729	-141.595			-160.385	-136.65	-394.422	-322.031	-713.051	-502.417	-186.385	-193.344	-368.031	-266.875	-528.531	-450.031	-381.7	-265.565	-356.885	-204.417
	-598.409	-471.75	-410.075	-501.011	-351.729	-96.5952			-648.385	-624.65	-366.922	-294.531	-523.718	-313.083	-271.385	-278.344	-544.531	-443.375	-598.531	-520.031	-522.2	-406.065	-246.219	-93.75
	-381.409	-254.75	-478.075	-569.011	-362.396	-107.262			-91.8846	-68.15	19.0781	91.4688	-896.718	-686.083	-385.051	-392.011	-509.031	-407.875	-284.031	-205.531	-95.2	20.9355	-521.885	-369.417
	-570.742	-444.083	-469.742	-560.677	-214.729	40.4048			-101.385	-77.65	-284.922	-212.531	-722.051	-511.417	-434.718	-441.677	-278.031	-176.875	-126.031	-47.5313	-678.7	-562.564	-447.885	-295.417
	-540.075	-413.417	-381.742	-472.677	-482.062	-226.929			-555.885	-532.15	52.0781	124.469	176.615	387.25	-155.718	-162.677	-495.031	-393.875	-369.031	-290.531	-410.7	-294.565	-212.552	-60.0833
	-406.075	-279.417	-450.742	-541.677	-367.062	-111.929			-72.8846	-49.15	-324.422	-252.031	-617.718	-407.083	-474.051	-481.011	-452.531	-351.375	-507.531	-429.031	-376.7	-260.565	-522.552	-370.083
	-117.075	9.5833	-424.742	-515.677	-415.396	-160.262			-120.385	-96.65	-556.922	-484.531	-163.051	47.5833	-201.385	-208.344	-534.031	-432.875	-351.531	-273.031	-269.7	-153.565	-247.552	-95.0833
	-498.409	-371.75	-245.742	-336.677	-411.396	-156.262			-110.885	-87.15	-172.922	-100.531	-507.051	-296.417	-53.7179	-60.6774	-647.031	-545.875	-323.031	-244.531	-267.7	-151.565	-89.5521	62.9167
	-231.742	-105.083	-355.075	-446.011	-276.396	-21.2619			-285.385	-261.65	-224.922	-152.531	-232.051	-21.4167	-2.3846	-9.3441	-359.531	-258.375	-478.031	-399.531	-290.7	-174.565	-252.552	-100.083
	-525.409	-398.75	-560.075	-651.011	-264.396	-9.2619					-717.922	-645.531	-94.7179	115.917	-280.385	-287.344	-266.531	-165.375	-230.031	-151.531			-281.219	-128.75
	-448.409	-321.75	-509.075	-600.011	10.6042	265.738					-177.422	-105.031	-505.385	-294.75	-410.051	-417.011	-482.531	-381.375	-493.531	-415.031			-542.885	-390.417
	-410.075	-283.417	-378.742	-469.677	-283.396	-28.2619					-634.922	-562.531	-510.718	-300.083	-493.385	-500.344	-553.031	-451.875	-651.531	-573.031			-351.552	-199.083
	-418.409	-291.75	-265.742	-356.677	-328.729	-73.5952					-162.422	-90.0313	-141.385	69.25	-277.385	-284.344	-424.031	-322.875	-407.031	-328.531			-356.219	-203.75
	-782.075	-655.417	13.5914	-77.3441	-468.062	-212.929					-549.922	-477.531	-387.718	-177.083	68.6154	61.6559	-280.031	-178.875	-525.531	-447.031			-361.885	-209.417
	-357.409	-230.75	-272.742	-363.677	-440.062	-184.929					-632.922	-560.531			-246.718	-253.677	-527.031	-425.875	-441.531	-363.031			-217.552	-65.0833
			-62.7419	-153.677	-349.729	-94.5952										-242.011	-250.031	-148.875					-559.552	-407.083
N	31	31	32	32	32	32	0	0	25	25	31	31	30	30	31	32	32	32	31	31	25	25	32	32
Figure	group	N	Test
Ex Figure 4A-C	exp vs ea control	25-32	Mann-Whitney

## Sheet: Ex 4B
	Ex Figure 4B
	Sleep episode duration
	Drp1-RNAi				Glaz B67228				Glaz/Nlaz-RNAi				Pink1-RNAi				Parkin-RNAi				Marf/ Miro-RNAi
	Repo minus UAS	Repo minus GS	Nsyb minus UAS	Nsyb minus GS	Repo minus UAS	Repo minus GS			Repo minus UAS	Repo minus GS	Nsyb minus UAS	Nsyb minus GS	Repo minus UAS	Repo minus GS	Nsyb minus UAS	Nsyb minus GS	Repo minus UAS	Repo minus GS	Nsyb minus UAS	Nsyb minus GS	R-Marf-UAS	RMarf-GS	Rmiro-UAS	RMiro-GS
	-25.9751	-15.7804	-6.016	-43.6477	-6.9367	0.6799			-23.9262	-9.3761	-19.9996	-18.012	-23.8607	8.7268	-35.6917	-50.9305	-33.7883	-28.3671	-28.183	-28.9971	-44.2849	-2.2878	-15.1669	-5.0259
	-15.9076	-5.7129	-18.5364	-56.168	-9.0092	-1.3926			-16.7782	-2.2281	-26.9459	-24.9583	-46.9192	-14.3316	-23.2427	-38.4815	-31.9511	-26.5299	-18.482	-19.2961	-63.0958	-21.0986	-30.5286	-20.3876
	-18.1411	-7.9464	-2.6504	-40.282	-16	-8.3835			-35.4741	-20.924	-39.2421	-37.2545	-41.0832	-8.4956	-32.8769	-48.1157	-38.8618	-33.4406	-15.9187	-16.7328	-68.4227	-26.4256	-13.7335	-3.5925
	-20.2648	-10.0701	-22.7316	-60.3632	-13.3685	-5.7519			-25.2951	-10.745	9.8834	11.871	-53.6327	-21.0452	-32.092	-47.3308	-30.3571	-24.9359	-32.236	-33.0501	-49.8928	-7.8957	-26.2611	-16.1201
	-8.7178	1.4769	-12.2399	-49.8716	-13.2251	-5.6085			-29.728	-15.178	-41.8283	-39.8407	-47.2868	-14.6992	-37.1985	-52.4372	-36.6661	-31.2449	-30.7286	-31.5427	-59.2344	-17.2373	-25.4573	-15.3163
	-16.0228	-5.8282	-10.2268	-47.8585	-13.7939	-6.1773			-28.2246	-13.6745	-24.072	-22.0844	-47.5859	-14.9983	20.9977	5.759	-34.9916	-29.5704	-26.9915	-27.8056	-64.7547	-22.7576	-20.6452	-10.5042
	-24.1799	-13.9852	-3.2539	-40.8856	-19.9753	-12.3588			-23.5782	-9.0281	-34.7708	-32.7832	-53.415	-20.8274	39.2981	24.0593	-34.5689	-29.1477	-27.74	-28.5541	-67.2593	-25.2621	-21.8028	-11.6618
	-18.8279	-8.6332	-22.2356	-59.8672	-14.9738	-7.3572			-30.2458	-15.6957	-34.8459	-32.8583	-51.2296	-18.6421	-26.4615	-41.7002	-42.3268	-36.9056	-29.9749	-30.789	-20.0278	21.9693	-25.9786	-15.8376
	-23.7662	-13.5715	-17.1625	-54.7942	-13.0649	-5.4483			-25.692	-11.1419	-30.7468	-28.7592	-53.374	-20.7864	-15.4566	-30.6954	-30.1967	-24.7755	-21.7229	-22.537	-69.2971	-27.3	-16.8302	-6.6892
	-15.6538	-5.4592	-15.2063	-52.838	-17.2064	-9.5899			-27.9633	-13.4133	-31.6012	-29.6136	-36.7141	-4.1266	-7.7386	-22.9774	-30.4467	-25.0255	-28.5224	-29.3365	-41.1656	0.8316	-18.7039	-8.5629
	-25.6929	-15.4982	-11.5902	-49.2218	-16.4415	-8.8249			-26.4464	-11.8963	-31.6565	-29.6689	-48.3933	-15.8058	-9.0654	-24.3041	-37.776	-32.3548	-26.962	-27.7761	-51.5871	-9.59	-25.733	-15.592
	-17.4552	-7.2606	3.7023	-33.9293	-15.6693	-8.0527			-27.4759	-12.9258	-30.3418	-28.3542	-50.2415	-17.6539	-14.3492	-29.5879	-36.4494	-31.0282	0.8319	0.0178	-68.7002	-26.7031	-28.9353	-18.7943
	-7.9808	2.2138	-4.8367	-42.4684	-14.9481	-7.3316			-31.9091	-17.3591	-32.0674	-30.0798	-50.6139	-18.0263	-42.5957	-57.8344	-22.8856	-17.4644	-27.1959	-28.01	-62.0956	-20.0985	-26.331	-16.19
	-22.7867	-12.5921	-13.7059	-51.3376	-13.3238	-5.7072			-29.7511	-15.2011	-35.8798	-33.8922	-50.7671	-18.1795	-35.9718	-51.2106	-31.5635	-26.1423	-26.3373	-27.1514	-61.3212	-19.3241	-11.7667	-1.6257
	-21.3536	-11.1589	-13.5746	-51.2063	-10.6798	-3.0633			-22.8476	-8.2976	-43.7483	-41.7607	-51.4427	-18.8551	-18.5777	-33.8164	-31.4078	-25.9866	-19.7822	-20.5963	-63.3949	-21.3978	-17.5819	-7.4408
	-24.131	-13.9363	-23.5688	-61.2005	-12.3314	-4.7148			-24.9905	-10.4405	-27.132	-25.1445	-46.8825	-14.2949	-1.9552	-17.1939	-33.8573	-28.4361	-23.3244	-24.1385	-37.875	4.1222	-19.961	-9.82
	-3.1543	7.0403	-27.2613	-64.8929	-14.9587	-7.3422			-23.4624	-8.9123	-33.8421	-31.8545	-48.6493	-16.0617	-9.0912	-24.3299	-37.5333	-32.1121	-28.9916	-29.8057	-45.861	-3.8638	-22.5383	-12.3973
	-25.6251	-15.4304	-20.0723	-57.704	-8.9043	-1.2877			-37.6817	-23.1316	-26.4814	-24.4938	-48.053	-15.4654	-39.3599	-54.5987	-41.4761	-36.0549	-29.7373	-30.5514	-59.5661	-17.569	-14.4805	-4.3395
	-28.4636	-18.2689	-11.0098	-48.6415	2.9967	10.6133			-26.6657	-12.1156	-20.7934	-18.8059	-53.2038	-20.6163	-40.1368	-55.3756	-29.15	-23.7288	-21.4875	-22.3016	-53.9709	-11.9738	-11.7591	-1.6181
	-10.4147	-0.22	-22.4467	-60.0783	-12.9114	-5.2948			-31.1218	-16.5717	-27.0706	-25.0831	-53.0635	-20.476	-41.7305	-56.9692	-34.429	-29.0078	-21.4223	-22.2364	-69.8635	-27.8664	-18.8748	-8.7337
	-23.7461	-13.5514	-11.3813	-49.013	-15.4168	-7.8002			-29.682	-15.132	-5.1404	-3.1528	-24.6766	7.911	-4.1971	-19.4359	-34.7002	-29.279	-21.8969	-22.711	-62.0637	-20.0666	-13.5483	-3.4073
	-6.7352	3.4594	-21.3836	-59.0153	-8.4391	-0.8225			-26.0282	-11.4781	-30.6407	-28.6531	-47.7439	-15.1563	-43.0352	-58.274	-37.8043	-32.3831	-22.5348	-23.3489	-53.4527	-11.4555	-19.5338	-9.3928
	-17.9572	-7.7626	-16.4601	-54.0918	-16.0158	-8.3992			-34.0956	-19.5455	-33.8375	-31.8499	-41.5477	-8.9602	-3.2777	-18.5165	-33.2557	-27.8344	-30.3631	-31.1772	-45.5533	-3.5561	-16.9732	-6.8322
	-7.7588	2.4358	-17.2237	-54.8554	-8.7189	-1.1024			-20.796	-6.246	-20.2341	-18.2465	-49.8106	-17.223	-15.156	-30.3948	-38.3793	-32.9581	-24.7898	-25.6039	-64.2356	-22.2385	-8.4541	1.6869
	-10.4568	-0.2621	-24.0509	-61.6826	-12.7333	-5.1167			-34.7901	-20.24	-23.6492	-21.6616	-34.0237	-1.4362	-20.0951	-35.3339	-29.1539	-23.7327	-31.6625	-32.4766	-56.4846	-14.4874	-13.9179	-3.7768
	-23.5985	-13.4038	-6.9423	-44.574	-9.0239	-1.4074					-33.7064	-31.7188	-44.4506	-11.863	-32.502	-47.7407	-26.2766	-20.8554	-20.0385	-20.8526			-14.5426	-4.4016
	-13.7457	-3.551	-0.0342	-37.6659	-14.4847	-6.8681					-25.1583	-23.1708	-36.653	-4.0654	-41.0858	-56.3245	-34.6493	-29.2281	-26.3625	-27.1766			-24.1964	-14.0554
	-26.6615	-16.4669	-22.4966	-60.1283	-7.8336	-0.217					-35.8586	-33.871	-43.8445	-11.257	-46.5559	-61.7947	-41.0937	-35.6725	-34.7352	-35.5493			-23.2767	-13.1357
	-28.3839	-18.1892	-6.124	-43.7556	-14.1061	-6.4895					-15.6523	-13.6647	-39.5846	-6.997	-39.823	-55.0618	-32.0139	-26.5927	-19.7593	-20.5734			-18.4685	-8.3275
	-29.5751	-19.3805	21.8147	-15.8169	-16.8524	-9.2359					-31.4653	-29.4777	-51.7346	-19.1471	-31.9481	-47.1869	-30.7136	-25.2924	-33.6036	-34.4177			-23.5152	-13.3742
	-22.7845		-12.0735	-49.7052	-17.3716	-9.755					-41.9361	-39.9485			-32.6296	-47.8683	-34.2151	-28.7939	-32.4102	-33.2242			-19.92	-9.779
			-4.3395	-41.9712	-14.8614	-7.2449									-19.8274	-35.0661	-26.7946	-21.3734					-19.233	-9.092
N	31	30	32	32	32	32	0	0	25	25	31	31	30	30	32	32	32	32	31	31	25	25
Figure	group	N	Test
Ex Figure 4A-C	exp vs ea control	25-32	Mann-Whitney

## Sheet: Ex 4C
	Ex Figure 4C
	Activity index
	Drp1-RNAi				Glaz B67228				Glaz/Nlaz-RNAi				Pink1-RNAi				Parkin-RNAi				Marf/ Miro-RNAi
	Repo minus UAS	Repo minus GS	Nsyb minus UAS	Nsyb minus GS	Repo minus UAS	Repo minus GS			Repo minus UAS	Repo minus GS	Nsyb minus UAS	Nsyb minus GS	Repo minus UAS	Repo minus GS	Nsyb minus UAS	Nsyb minus GS	Repo minus UAS	Repo minus GS	Nsyb minus UAS	Nsyb minus GS	R-Marf-UAS	RMarf-GS	Rmiro-UAS	RMiro-GS
	-0.4955	0.1402	0.555	0.5776	-2.4157	-4.6361			-0.2264	-0.002	0.9063	0.9915	-0.6966	-0.175	-0.0088	-0.1002	-0.3469	0.2137	-0.0815	0.1062	0.1802	0.2731	-0.1659	0.2961
	0.1102	0.7458	1.0486	1.0712	-2.3737	-4.5941			0.0318	0.2562	0.7068	0.792	-0.2414	0.2802	0.5047	0.4133	-0.1897	0.3709	0.1521	0.3398	0.1428	0.2357	-0.556	-0.0939
	-0.0639	0.5717	0.4434	0.466	-3.595	-5.8154			0.1462	0.3705	0.1617	0.247	-0.3468	0.1748	0.3793	0.2879	-0.4598	0.1008	1.0781	1.2659	0.0575	0.1503	-0.522	-0.06
	0.2555	0.8911	-0.1953	-0.1726	-1.4123	-3.6327			-0.2957	-0.0713	0.5616	0.6469	0.0777	0.5993	-0.0975	-0.189	-0.6175	-0.0569	-0.4477	-0.26	-0.1474	-0.0545	-0.3969	0.0651
	-0.3919	0.2437	0.5656	0.5883	-1.3737	-3.5942			0.2647	0.4891	-0.7325	-0.6472	-0.5783	-0.0567	0.0607	-0.0308	-0.4496	0.111	-0.055	0.1327	-0.1055	-0.0126	0.2619	0.7239
	0.1861	0.8218	0.5786	0.6012	-1.4273	-3.6477			0.4297	0.654	0.1207	0.206	0.1905	0.7121	0.1138	0.0224	0.0356	0.5962	0.2901	0.4778	0.004	0.0969	-0.1324	0.3297
	0.6632	1.2988	0.5271	0.5497	-2.3729	-4.5934			-0.3137	-0.0894	-0.0942	-0.0089	-0.0584	0.4633	0.3341	0.2427	-0.7548	-0.1943	-0.1657	0.0221	0.0445	0.1373	-0.1066	0.3555
	0.2166	0.8523	0.4646	0.4872	-3.0188	-5.2392			-0.4373	-0.2129	0.701	0.7863	-0.0339	0.4877	0.1428	0.0514	-0.1368	0.4238	-0.2863	-0.0986	0.2969	0.3898	-0.3491	0.113
	-0.2005	0.4351	-0.2108	-0.1882	-2.6244	-4.8448			-0.2251	-0.000691	1.1188	1.2041	-0.39	0.1316	0.1424	0.051	0.1502	0.7108	-0.5066	-0.3189	-0.3948	-0.3019	-0.2102	0.2518
	0.1721	0.8078	0.3936	0.4162	-4.2718	-6.4923			-0.6976	-0.4732	0.4979	0.5832	-0.5622	-0.0405	0.1181	0.0267	-0.5877	-0.0271	0.0992	0.2869	0.0102	0.1031	0.0818	0.5439
	-0.4479	0.1878	0.4291	0.4517	-2.2521	-4.4725			0.099	0.3234	-0.1036	-0.0183	-0.6863	-0.1647	0.0508	-0.0406	-0.4511	0.1095	0.2539	0.4416	0.3059	0.3987	-0.3086	0.1534
	0.0998	0.7355	-0.0226	1.59e-05	-0.6405	-2.861			0.1692	0.3936	0.1704	0.2557	-0.677	-0.1554	0.4046	0.3132	-0.5478	0.0128	-0.0211	0.1666	-0.2702	-0.1773	-0.5338	-0.0717
	0.1196	0.7552	0.6211	0.6437	-0.7837	-3.0041			-0.6949	-0.4705	0.4703	0.5556	-0.6665	-0.1449	-0.4701	-0.5615	-0.0199	0.5407	0.3313	0.519	-0.1887	-0.0958	-0.2605	0.2015
	-0.051	0.5846	-0.1525	-0.1299	-4.0626	-6.283			0.0303	0.2547	0.2277	0.313	0.0515	0.5731	-0.0035	-0.0949	-0.4853	0.0753	1.1478	1.3355	-0.1532	-0.0604	-0.0038	0.4582
	-0.4286	0.2071	0.565	0.5877	-6.5123	-8.7327			-0.1606	0.0638	-0.6891	-0.6038	-0.5952	-0.0735	-0.0293	-0.1207	-0.6225	-0.0619	0.0656	0.2533	-0.2737	-0.1808	0.0669	0.529
	-0.2063	0.4294	-0.299	-0.2763	-3.5189	-5.7394			0.2884	0.5128	0.4896	0.5749	-0.1179	0.4037	0.5257	0.4342	-0.8803	-0.3197	-0.1022	0.0856	-0.1826	-0.0897	0.0185	0.4805
	0.7023	1.3379	-0.3025	-0.2799	-5.1017	-7.3222			0.1713	0.3957	-0.1279	-0.0426	-0.4309	0.0908	0.1152	0.0237	-0.7473	-0.1868	-0.4404	-0.2527	-0.231	-0.1381	-0.006	0.456
	-0.3914	0.2443	-0.4106	-0.3879	-3.5387	-5.7591			-0.5801	-0.3557	0.4189	0.5042	-0.6141	-0.0924	-0.5361	-0.6275	-0.8658	-0.3052	-0.1828	0.0049	-0.5032	-0.4103	-0.2867	0.1754
	-0.3434	0.2923	0.3833	0.4059	-3.0394	-5.2598			-0.4819	-0.2576	0.1691	0.2544	-0.6621	-0.1405	-0.1714	-0.2628	-0.746	-0.1854	0.2745	0.4622	0.2017	0.2946	-0.2177	0.2444
	0.0751	0.7108	0.3871	0.4097	-2.1071	-4.3275			-0.000582	0.2238	0.1121	0.1974	-0.4888	0.0328	-0.2956	-0.387	-0.2355	0.3251	1.0682	1.2559	-0.6644	-0.5716	0.2345	0.6965
	-0.1683	0.4674	0.0558	0.0785	-2.7901	-5.0105			0.1072	0.3315	0.0629	0.1482	1.038	1.5596	0.1764	0.085	-0.3923	0.1683	0.4383	0.626	-0.0834	0.0094	-0.1636	0.2984
	-0.1132	0.5225	-0.2615	-0.2389	0.2955	-1.925			0.2515	0.4759	1.1246	1.2099	-0.6922	-0.1706	-0.1907	-0.2821	-0.7345	-0.1739	0.0308	0.2185	0.0974	0.1903	0.1083	0.5704
	-0.2031	0.4326	0.4456	0.4683	-2.5465	-4.7669			-0.1566	0.0678	0.2888	0.3741	-0.9003	-0.3787	0.4166	0.3252	-0.3474	0.2132	0.0421	0.2298	-0.1495	-0.0566	-0.2537	0.2084
	0.5027	1.1383	-0.5466	-0.5239	-2.14	-4.3604			0.5415	0.7658	0.1802	0.2655	-0.0338	0.4878	0.5361	0.4447	-0.4756	0.085	-0.3206	-0.1328	-0.4021	-0.3092	-0.3021	0.1599
	0.1247	0.7603	0.2113	0.234	-2.8425	-5.0629			-0.129	0.0954	1.6402	1.7255	-0.1824	0.3392	1.1012	1.0098	-0.6465	-0.0859	0.0221	0.2098	0.06	0.1529	0.4204	0.8825
	0.1342	0.7699	-0.2793	-0.2567	-4.1087	-6.3291					1.1565	1.2418	-0.627	-0.1054	-0.2652	-0.3566	-0.5607	-7.32e-05	-0.0853	0.1024			-0.1616	0.3005
	-0.0085	0.6271	0.1023	0.1249	-3.8312	-6.0516					0.1662	0.2515	-0.6021	-0.0805	0.2547	0.1633	-0.5125	0.048	0.1252	0.3129			-0.0957	0.3664
	-0.5603	0.0753	-0.4205	-0.3978	-4.3712	-6.5916					0.5218	0.6071	-0.8436	-0.322	-0.1829	-0.2743	0.0066	0.5672	-0.1349	0.0528			-0.4175	0.0446
	-0.3453	0.2904	0.1541	0.1767	-0.2031	-2.4235					0.0893	0.1746	-0.501	0.0206	-0.2099	-0.3013	0.2735	0.8341	0.0952	0.2829			-0.2852	0.1769
	-0.8121	-0.1764	0.3292	0.3518	-1.5972	-3.8176					0.1162	0.2015	-0.3707	0.1509	1.105	1.0136	-0.7862	-0.2257	-0.0247	0.163			-0.4414	0.0206
	0.2489	0.8845	0.4371	0.4598	-2.2543	-4.4748					0.4046	0.4898			0.8343	0.7429	-0.1267	0.4339	0.011	0.1987			-0.0237	0.4384
			0.0484	0.071	-2.8455	-5.0659									0.5704	0.479	0.2815	0.8421					-0.0399	0.4222
N	31	31	32	32	32	32	0	0	25	25	31	31	30	30	32	32	32	32	31	31	25	25
Figure	group	N	Test
Ex Figure 4A-C	exp vs ea control	25-32	Mann-Whitney

## Sheet: Ex 4D
	Ex Figure 4D
	qPCR
	plotted data: log2 fold change							Data used for statistical comparisons: dCT
	Pink1 V21860	2018-02-15	2018-02-21	2018-03-14	2018-03-20				dCT
	log2 FC vs RNAi	-2.55223	-2.09154	-1.59655	-0.960459				2018-02-15	2018-02-21	2018-03-14	2018-03-20	paired t-test
	log2 FC vs GS	-2.28319	-1.05214	-1.54338	-1.67052			Pink	dCT (CTexp-CTact)	dCT (CTexp-CTact)	dCT (CTexp-CTact)	dCT (CTexp-CTact)
								GS>RNAi	-1.42517	-2.30725	-0.717905	-0.360518
	Drp1 V44155	2018-02-15	2018-02-21	2018-03-14	2018-03-20			RNAi	-3.9774	-4.39879	-2.31445	-1.32098	0.00242817
	log2 FC vs RNAi	-0.618771	-0.868727	-0.333826	-0.241693			Actin-GS	-3.70836	-3.35939	-2.26128	-2.03104	0.00112603
	log2 FC vs GS	-1.81908	-0.956575	-0.759897	-1.11258
									2018-02-15	2018-02-21	2018-03-14	2018-03-20	paired t-test
								Drp	dCT (CTexp-CTact)	dCT (CTexp-CTact)	dCT (CTexp-CTact)	dCT (CTexp-CTact)
								GS>RNAi	2.11799	0.964121	2.40095	1.98472
								RNAi	1.49922	0.0953941	2.06712	1.74303	0.00948234
								Actin-GS	0.298912	0.00754547	1.64105	0.872143	0.0028806
Figure	group	N	Test
Ex Figure4D	exp vs ea control	10 flies per genotype x4 replicates	paired T-test

## Sheet: Ex 4E
	Ex Figure 4E
	geotaxis/ survival
	Glial-RNAi negative geotaxis
	1-Day								5-Day								10-Day
	GS control	Drp1-RNAi	UAS control	Pink1-RNAi	UAS control	Parkin-RNAi	UAS control		GS control	Drp1-RNAi	UAS control	Pink1-RNAi	UAS control	Parkin-RNAi	UAS control		GS control	Drp1-RNAi	UAS control	Pink1-RNAi	UAS control	Parkin-RNAi	UAS control
Percent climbing	85	100	100	95	85	100	100		100	80	100	75	80	95	95		85	80	100	75	95	70	100
	95	95	100	95	95	95	100		100	80	100	72.2222	45	80	100		100	65	85	77.7778	75	60	88.8889
	85	95	90	100	85	100	100		95	100	95	85	75	55	95		100	100	80	50	55	40	90
	95	100	100	100	90	90	100		95	100	100	90	85	95	95		70	100	85	60	75	60	83.3333
	Neuronal-RNAi negative geotaxis
	1-Day								5-Day								10-Day
	GS control	Drp1-RNAi	UAS control	Pink1-RNAi	UAS control	Parkin-RNAi	UAS control		GS control	Drp1-RNAi	UAS control	Pink1-RNAi	UAS control	Parkin-RNAi	UAS control		GS control	Drp1-RNAi	UAS control	Pink1-RNAi	UAS control	Parkin-RNAi	UAS control
	90	100	100	100	85	100	100		100	90	100	95	80	100	95		95	95	100	80	95	85	100
	100	100	100	95	95	100	100		100	100	100	95	45	100	100		80	100	85	65	75	100	88.8889
	100	100	90	100	85	100	100		100	95	95	95	75	100	95		85	100	80	65	55	95	90
	90	100	100	100	90	100	100		100	100	100	100	85	95	95		95	95	85	85	75	100	83.3333
	Glial-RNAi survival
	1-Day								5-Day								10-Day
	GS control	Drp1-RNAi	UAS control	Pink1-RNAi	UAS control	Parkin-RNAi	UAS control		GS control	Drp1-RNAi	UAS control	Pink1-RNAi	UAS control	Parkin-RNAi	UAS control		GS control	Drp1-RNAi	UAS control	Pink1-RNAi	UAS control	Parkin-RNAi	UAS control
Percent survival	100	100	100	100	100	100	100		100	100	100	100	100	100	100		100	100	100	100	100	100	100
	100	100	100	100	100	100	100		100	100	90	90	100	100	100		100	100	90	90	100	100	100
	100	100	100	100	100	100	100		100	100	100	100	100	100	100		100	100	100	100	100	100	100
	100	100	100	100	100	100	100		100	100	100	100	100	100	100		100	100	100	100	100	100	90
	Neuronal-RNAi survival
	1-Day								5-Day								10-Day
	GS control	Drp1-RNAi	UAS control	Pink1-RNAi	UAS control	Parkin-RNAi	UAS control		GS control	Drp1-RNAi	UAS control	Pink1-RNAi	UAS control	Parkin-RNAi	UAS control		GS control	Drp1-RNAi	UAS control	Pink1-RNAi	UAS control	Parkin-RNAi	UAS control
	100	100	100	100	100	100	100		100	100	100	100	100	100	100		100	100	100	100	100	100	100
	100	100	100	100	100	100	100		100	100	90	100	100	100	100		100	100	90	100	100	100	100
	100	100	100	100	100	100	100		100	100	100	100	100	100	100		100	90	100	100	100	100	100
	100	100	100	100	100	100	100		100	100	100	100	100	100	100		100	100	100	100	100	100	90
Figure	group	N	Test
Ex figure 4E	exp vs ea control	10 flies per vial x 4 vials per genotype	unpaired T-test
