# Supplementary material for: A neuron–glia lipid metabolic cycle couples daily sleep to mitochondrial homeostasis
Source: Nat Neurosci. 2024 Feb 15;27(4):666–78. doi: 10.1038/s41593-023-01568-1 (PMC11001586; doi:10.1038/s41593-023-01568-1)
Supplement: Supplementary file 16 — Statistical source data. [file 41593_2023_1568_MOESM16_ESM.xlsx]

## Sheet: Ex 5A
	Ex Figure 5A
	sleep/30mins +/- RU
Average	30 min	w; UAS-Dcr; Nsyb-GS/ Drp1-RNAi 44155 +RU	1.3667	0.11667	0.78333	0.61667	1.1833	2.2833	3.5333	3.8833	5.0667	7.4167	10.9833	15.0167	16.3667	17.2333	17.7	17.75	12.5833	11.1667	8.6833	6.7	3.5167	2.45	1.8167	0.85	2.6667	10.8833	13.3667	17.5667	20.8833	22.2167	21.6	20.1	19.15	18.95	17.9667	17.8	18.1333	18.0833	19.8667	21.3833	22.65	26.1	28.2667	27.4167	25.9333	23.2667	18.95
SEM	30 min	w; UAS-Dcr; Nsyb-GS/ Drp1-RNAi 44155 +RU	0.30507	0.11667	0.39587	0.28636	0.51611	0.81215	1.1676	1.2885	1.3735	1.6889	1.5668	1.6095	1.6482	1.3145	1.3829	1.4253	1.6423	1.4442	1.4855	1.4713	1.1024	0.86846	0.73167	0.30148	0.80563	1.8947	1.6685	1.7353	1.7595	1.6352	1.527	1.8271	1.7879	1.8735	1.7972	1.836	1.8259	1.8542	1.7297	1.4973	1.4104	1.3147	0.75343	0.78933	1.2548	1.7064	1.8
Average	30 min	w; UAS-Dcr; Nsyb-GS/ Drp1-RNAi 44155 -RU	1.4333	0.41667	0.6	0.85	1.5833	4.5667	6.6833	10.9	13.3333	16.1	19.2833	21.25	22.1667	22.2833	21.05	18.35	16.6333	13.8167	9.8333	7.4333	3.3667	1.35	0.66667	0.63333	3.2833	11.3	18.85	24.2333	25.6	26.4333	27.0667	25	24.5167	21.9	21.8667	22.8333	23.1833	25.1167	25.6	25.5333	25.25	24.9	23.95	21.2	21.7167	21.6	22.8333
SEM	30 min	w; UAS-Dcr; Nsyb-GS/ Drp1-RNAi 44155 -RU	0.2844	0.34079	0.39567	0.48846	0.51922	1.0034	1.3454	1.6471	1.7106	1.5885	1.6078	1.7175	1.506	1.052	1.4325	1.5054	1.5929	1.7141	1.6674	1.2354	0.9547	0.47775	0.32548	0.3946	0.80397	1.6503	1.5753	1.1979	1.1645	0.68763	0.67964	1.0662	1.1058	1.4664	1.1447	1.382	1.3649	0.91529	1.0217	0.89569	1.1295	1.0078	1.2409	1.2947	1.2642	1.3204	1.3657
Average	30 min	w; UAS-Dcr; Repo-GS/ Drp1-RNAi 44155 +RU	1.4138	0.10345	0.82759	0.86207	1.6379	2.7759	3.8621	4.1897	4.8793	6.9655	7.5345	8.3621	7.6207	7.7759	8.1897	6.4138	4.069	4.5172	3.9138	3.1207	3.2069	2.2241	1.1897	1.2241	3.2241	7.2414	14.3448	16.3276	20.1897	21.9138	20.2931	20.5862	21.4655	18.8793	19.7586	20.4828	20.9828	23.1724	24.7241	24.6897	23.0517	24.7069	24.5	25.7069	22.3103	22.9655	23.3103
SEM	30 min	w; UAS-Dcr; Repo-GS/ Drp1-RNAi 44155 +RU	0.20017	0.071831	0.3341	0.43329	0.76681	0.98185	1.0598	1.0959	1.296	1.721	1.4055	1.685	1.5514	1.5512	1.4982	1.3608	1.1704	1.3026	1.0754	0.78064	0.90276	0.69152	0.37256	0.42155	0.76708	1.4295	1.978	2.0109	1.747	1.4242	1.2418	1.6149	1.3017	1.4884	1.5553	1.5398	1.3449	1.2318	1.0735	1.1362	1.0995	1.1143	1.0918	0.95674	1.3626	1.1679	1.2356
Average	30 min	w; UAS-Dcr; Repo-GS/ Drp1-RNAi 44155 -RU	1.8167	0.58333	1.1333	2.0333	2.35	4.7667	9.55	12.35	14.4333	18.1667	19.5	22.15	22.45	24.3833	23.2333	22.6667	20.0667	17.2667	12.0167	9.3167	4.5333	2.7833	2.1667	1.8667	5.1	16.4667	25.1	28.1833	27.2833	26.6	28	26.7667	27.6833	27.5667	27.3333	26.0167	26.1833	25.7	26.8667	27.2167	26.95	26.4	26.15	25.5333	24.5	23.3333	22.0833
SEM	30 min	w; UAS-Dcr; Repo-GS/ Drp1-RNAi 44155 -RU	0.21773	0.50405	0.52245	0.82488	0.9396	1.3003	1.5877	1.9045	1.8569	1.9355	1.8204	1.5356	1.4436	1.1439	0.93487	1.2575	1.4605	1.6181	1.4182	1.7098	1.0221	0.87022	0.59322	0.74623	1.2868	1.9993	1.3655	0.69707	0.84577	0.95002	0.65915	1.0028	0.66888	0.79174	0.84191	0.81631	1.1959	1.1894	0.88113	0.99674	1.069	0.97862	1.117	1.0894	0.93557	1.209	1.4014
Average	30 min	w; UAS-Dcr; Nsyb-GS +RU	2.4667	0.05	0.33333	1.2833	4.3667	6.85	9.45	12.5833	15.3667	16.5333	21.1	21.7833	25.15	26.6	26.7833	27.5833	25.7833	26.0667	24.6	19.4333	17.7833	12	9.95	7.3667	1.05	5.15	9.0167	18.15	23.9667	26.9167	28.9833	28.85	28.9	27.9667	28.1167	27.7833	27.05	26.1667	26.3667	27.7333	27.6333	28.6	29.9333	29.75	28.5	27.5667	26.7
SEM	30 min	w; UAS-Dcr; Nsyb-GS +RU	0.26254	0.05	0.19817	0.71907	1.11	1.5179	1.4874	1.6964	1.6326	1.3504	1.3361	1.3827	1.1362	0.97391	0.80254	0.6433	0.91466	1.1136	1.2258	1.268	1.5756	1.5949	1.6758	1.5775	0.38383	1.6043	2.0454	2.077	1.5254	1.051	0.55888	0.55665	0.5416	0.94106	1.061	1.1218	1.303	1.4098	1.3485	1.1251	0.93031	0.60809	0.039634	0.17246	0.67891	1.0108	1.1388
Average	30 min	w; UAS-Dcr; Nsyb-GS -RU	2.4333	0.16667	0.46667	1.3667	3.25	5.9167	10.8167	12.8	15.7667	19.6833	23.45	24.05	24.55	26.35	25.1833	23.9667	23.6	22.7167	19.9333	16.8	11.85	5.9333	1.95	2.1	0.96667	9.2833	16.7833	24.9333	27.2833	28.3667	27.9	28.3667	27.8333	25.8167	27.2333	26.65	28.2667	27.9333	28.4167	28.15	28.2333	29.0833	28.6833	27.3333	27.25	27.0333	24.6333
SEM	30 min	w; UAS-Dcr; Nsyb-GS -RU	0.19288	0.1158	0.24204	0.6205	1.1169	1.4834	1.755	1.4967	1.64	1.3949	1.2208	0.93383	1.1647	0.85169	1.0481	1.1878	1.4446	1.4347	1.6024	1.7503	1.9905	1.0822	0.71894	0.79993	0.34652	1.7819	2.1261	1.3842	0.65552	0.63424	0.60429	0.59834	0.65317	1.0558	0.89851	1.1051	0.6947	0.69428	0.66613	0.77983	0.6893	0.45174	0.60576	0.7121	0.83726	1.0128	1.2719
Average	30 min	w; UAS-Dcr; Repo-GS +RU	2.8	0.16667	0.18333	1	1.8333	4.6833	8.2167	12.1333	14.6	16.6833	17.9333	19.8	20.4333	19.3167	16.8167	19.5	18.15	15.8167	13.8333	11.7333	8.6333	6.3333	4.1333	2.1667	1.0167	4.9667	11.9833	23.1333	27.6	28.1167	28.7	28.7	28.9833	29.0833	27.6333	28.3833	28.7333	28.7833	28.5833	29.3	28.35	29.2167	28.7833	27.65	28.3167	26.8333	25.9833
SEM	30 min	w; UAS-Dcr; Repo-GS +RU	0.22309	0.1158	0.12794	0.44399	0.50704	1.2748	1.3228	1.4733	1.4072	1.4123	1.6808	1.6097	1.8932	1.7025	2.0122	1.5115	1.9444	1.8652	1.5631	1.6951	1.8159	1.6166	1.276	0.65185	0.33859	1.1567	2.0006	1.4696	0.78981	0.67282	0.55065	0.55997	0.55216	0.39398	0.77679	0.54651	0.63142	0.53158	0.67043	0.27916	0.55819	0.51955	0.54122	0.76795	0.61377	0.99779	1.2621
Average	30 min	w; UAS-Dcr; Repo-GS -RU	2.7833	0.15	0.21667	0.95	2.3	5.25	8.7667	12.7	17.2167	19.7667	23.2333	25.9	26.9333	25.7667	25.0667	25.6833	23.9	23.4667	21.7833	18.35	14.0167	8.9833	3.05	1.2833	1.4833	9.8167	21.2833	29.1167	29.8167	29.8333	29.4833	29.3833	29.9167	29.2833	29.35	29.5667	29.4167	29.4167	29.2333	28.4	28.9333	28.4667	29.2667	29.15	27.4167	26.5833	26.3833
SEM	30 min	w; UAS-Dcr; Repo-GS -RU	0.23572	0.15	0.21667	0.49616	0.80857	1.4281	1.391	1.7335	1.8719	1.7214	1.4503	1.0544	0.92094	1.1092	1.1343	1.1521	1.5602	1.4892	1.4033	1.7374	1.9267	1.8958	0.89966	0.46897	0.53524	2.0859	1.8515	0.33621	0.11862	0.077063	0.29408	0.32843	0.05405	0.2345	0.27244	0.25679	0.30332	0.34079	0.29821	0.6615	0.41918	0.72315	0.44768	0.53129	0.85872	1.0115	1.0615
Average	30 min	w;; Drp1-RNAi 44155 +RU	3.4643	1.1607	1.4643	1.6964	3.5179	7.375	11.5	15.1607	20.0714	22.4643	25.6429	26.4643	26.1964	26.8214	26.9464	26.1964	25.5179	23.125	20.8571	19.0179	14.1786	8.3214	2.625	1.75	3.6071	9.9464	23.1071	27.9107	29.6429	29.6607	29.5714	29.75	29.7143	29.0536	29.3393	29.1607	28.4107	29.8036	29	28.8214	29.2143	29.4464	29.1071	28.0714	26.0536	26.5714	27.8036
SEM	30 min	w;; Drp1-RNAi 44155 +RU	0.89934	1.0069	1.0497	1.0178	1.2995	1.4267	1.6661	1.7028	1.3138	1.2612	0.89563	0.80546	1.2074	0.90128	0.92344	1.1317	1.0772	1.3148	1.6785	1.7281	1.8174	1.6237	0.77861	0.84964	1.3235	2.0144	1.8453	0.79933	0.2355	0.20259	0.29403	0.14885	0.1104	0.56128	0.32637	0.44696	0.57162	0.1131	0.43795	0.42039	0.34352	0.31742	0.32566	0.7354	1.0927	0.88331	0.64311
Average	30 min	w;; Drp1-RNAi 44155 -RU	2.0172	0.2069	0.086207	0.48276	2.1207	4.2414	8.9483	14.8103	18.0517	19.1552	22.5517	25.2586	26.2069	25.1897	26.1207	24.3448	23.4138	23.6379	19.7241	18.2414	11.3966	7.7241	3.3966	1.5517	6.2069	14.4655	22.7414	27.431	29.0172	29.1724	29.3448	28.931	28.6724	28.2241	27.8621	27.5862	28.2241	27.4828	27.4138	27.8793	27.8276	28.6897	27.1379	27.6552	26.1034	23.6552	27.3448
SEM	30 min	w;; Drp1-RNAi 44155 -RU	0.19926	0.14579	0.086207	0.18316	0.60206	0.71689	1.2988	1.3239	1.3474	1.2109	1.1123	1.0433	0.92199	1.1223	0.82512	1.2238	1.1036	1.0603	1.4925	1.4306	1.5853	1.2049	0.78916	0.59934	1.3678	2.0299	1.6848	0.80474	0.32872	0.36239	0.16849	0.30465	0.49708	0.48282	0.63016	0.69084	0.57908	0.73716	0.80066	0.54742	0.5725	0.47109	0.82072	0.61843	0.91659	1.4455	0.7286
[truncated: 1 more columns]

## Sheet: Ex 5B-C
	Ex Figure 5B										Ex Figure 5C
	sleep +/- RU between genotypes										sleep +/- RU within genotype
	Glia				Neurons						Glia			Neurons
	+RU vs UAS	+RU vs GS	-RU vs UAS	-RU vs GS	+RU vs UAS	+RU vs GS	-RU vs UAS	-RU vs GS			GSxUAS	GS control	UAS control	GSxUAS	GS control	UAS control
	-159.518	-19.5167	-117.207	-139.75	-597.4	-650.518	-91.1833	-119.207			-26.0667	-429.75	80.7931	-415.45	-140.683	80.7931
	-579.518	-439.517	-91.7069	-114.25	-421.4	-474.518	-59.1833	-87.2069			-446.067	-137.25	-2.7069	-239.45	-65.1833	-2.7069
	-455.518	-315.517	-6.7069	-29.25	-535.9	-589.018	-420.183	-448.207			-322.067	-199.25	87.7931	-353.95	-447.683	87.7931
	-471.518	-331.517	39.2931	16.75	-110.4	-163.518	34.8167	6.7931			-338.067	-142.75	94.2931	71.55	148.817	94.2931
	-337.018	-197.017	-203.707	-226.25	-188.4	-241.518	-101.183	-129.207			-203.567	-108.25	152.793	-6.45	-212.183	152.793
	-516.518	-376.517	-294.207	-316.75	-459.4	-512.518	-243.683	-271.707			-383.067	-128.75	90.7931	-277.45	140.817	90.7931
	-508.518	-368.517	-146.707	-169.25	-180.9	-234.018	-18.1833	-46.2069			-375.067	25.75	143.793	1.05	79.8167	143.793
	-364.518	-224.517	-296.707	-319.25	-69.9	-123.018	-137.183	-165.207			-231.067	67.25	-9.2069	112.05	91.3167	-9.2069
	-297.518	-157.517	-241.207	-263.75	-496.9	-550.018	-102.683	-130.707			-164.067	76.25	169.293	-314.95	88.3167	169.293
	-401.518	-261.517	-47.7069	-70.25	-284.9	-338.018	55.3167	27.2931			-268.067	31.75	108.293	-102.95	-6.6833	108.293
	-524.518	-384.517	189.293	166.75	-231.9	-285.018	-263.683	-291.707			-391.067	-419.25	290.293	-49.95	0.3167	290.293
	-403.518	-263.517	-36.2069	-58.75	-268.4	-321.518	-254.183	-282.207			-270.067	-304.75	-100.707	-86.45	114.317	-100.707
	-3.0179	136.983	106.293	83.75	-500.9	-554.018	-95.1833	-123.207			130.433	-186.25	15.7931	-318.95	266.317	15.7931
	-726.518	-586.517	24.2931	1.75	-93.9	-147.018	-75.6833	-103.707			-593.067	-227.25	37.2931	88.05	22.3167	37.2931
	-386.018	-246.017	-36.2069	-58.75	177.6	124.482	-68.1833	-96.2069			-252.567	-71.25	6.2931	359.55	50.3167	6.2931
	-478.018	-338.017	82.2931	59.75	-317.9	-371.018	-267.183	-295.207			-344.567	-143.75	-48.2069	-135.95	27.8167	-48.2069
	-448.018	-308.017	-228.707	-251.25	-99.4	-152.518	36.8167	8.7931			-314.567	-83.25	-101.707	82.55	104.817	-101.707
	-538.518	-398.517	-192.207	-214.75	-230.9	-284.018	-150.683	-178.707			-405.067	-229.25	237.293	-48.95	-80.6833	237.293
	-829.018	-689.017	-202.207	-224.75	-298.4	-351.518	-385.183	-413.207			-695.567	-111.75	77.2931	-116.45	70.8167	77.2931
	-392.018	-252.017	-90.2069	-112.75	-320.9	-374.018	112.817	84.7931			-258.567	-122.25	-41.7069	-138.95	-117.183	-41.7069
	-574.018	-434.017	-499.207	-521.75	-458.4	-511.518	-88.1833	-116.207			-440.567	44.75	91.2931	-276.45	-133.183	91.2931
	-282.018	-142.017	72.7931	50.25	-478.9	-532.018	-284.183	-312.207			-148.567	76.75	-97.2069	-296.95	179.317	-97.2069
	-178.518	-38.5167	-122.207	-144.75	-330.4	-383.518	-294.183	-322.207			-45.0667	28.25	176.293	-148.45	-24.6833	176.293
	-222.018	-82.0167	-57.7069	-80.25	-398.9	-452.018	-367.183	-395.207			-88.5667	-155.25	-168.707	-216.95	176.817	-168.707
	-459.018	-319.017	-264.207	-286.75	-323.4	-376.518	-339.683	-367.707			-325.567	-275.25	73.2931	-141.45	-17.6833	73.2931
	-675.518	-535.517	-103.707	-126.25	-376.4	-429.518	-169.183	-197.207			-542.067	-136.25	-69.2069	-194.45	9.8167	-69.2069
	-436.018	-296.017	-29.2069	-51.75	-226.9	-280.018	-76.1833	-104.207			-302.567	-9.25	-35.2069	-44.95	65.3167	-35.2069
	-47.5179	92.4833	-8.7069	-31.25	-164.4	-217.518	-382.183	-410.207			85.9333	-104.75	94.2931	17.55	98.3167	94.2931
	-473.518	-333.517	112.293	89.75	-532.4	-585.518	-64.1833	-92.2069			-340.067	-10.25		-350.45	225.817
			135.793	113.25	-479.9	-533.018	-203.183	-231.207				-41.75		-297.95	-19.1833
N	29	29	30	30	30	30	30	30			29	30	28	30	30	28
Figure	group	N	Test
Ex Figure 5A-C	exp vs ea control	28-30	Mann-Whitney

## Sheet: Ex 5D
	Ex Figure 5D
	total sleep duration										sleep bout duration										activity index
	Drp1-RNAi #51483				Drp1 dom. neg. K38A						Drp1-RNAi #51483				Drp1 dom. neg. K38A						Drp1-RNAi #51483				Drp1 dom. neg. K38A
	Repo vs UAS	Repo vs GS	Nsyb vs UAS	Nsyb vs GS	Repo vs UAS	Repo vs GS	Nsyb vs UAS	Nsyb vs GS			Repo vs UAS	Repo vs GS	Nsyb vs UAS	Nsyb vs GS	Repo vs UAS	Repo vs GS	Nsyb vs UAS	Nsyb vs GS			Repo vs UAS	Repo vs GS	Nsyb vs UAS	Nsyb vs GS	Repo vs UAS	Repo vs GS	Nsyb vs UAS	Nsyb vs GS
	22.2667	40.2	-239.111	-277.4	-254.733	-129.267	-322.733	-345.15			-68.2545	-70.6394	-74.2259	-66.2832	-40.1745	-20.5223	-1.8255	8.7182			-0.0765	-0.577	1.2405	0.6667	-0.31	-0.4072	0.0687	-0.1885
	-109.733	-91.8	-127.111	-165.4	-219.733	-94.2667	-163.233	-185.65			-56.237	-58.6218	-35.4307	-27.488	-21.971	-2.3187	-26.6255	-16.0818			-0.2511	-0.7516	0.5465	-0.0273	-0.2935	-0.3907	0.1913	-0.0659
	-24.2333	-6.3	-25.1111	-63.4	-245.233	-119.767	-378.233	-400.65			-52.3079	-54.6928	12.7519	20.6946	77.079	96.7313	-39.3032	-28.7595			-0.4537	-0.9542	0.155	-0.4187	0.0194	-0.0779	-0.155	-0.4123
	-201.733	-183.8	50.8889	12.6	-173.733	-48.2667	-134.233	-156.65			-70.6709	-73.0557	-16.59	-8.6473	-42.4927	-22.8404	-28.9637	-18.42			-0.2087	-0.7092	-0.3144	-0.8882	-0.2141	-0.3113	0.3792	0.122
	-139.233	-121.3	-136.111	-174.4	-37.2333	88.2333	-178.233	-200.65			-5.7721	-8.157	-77.2803	-69.3376	-36.6047	-16.9524	-29.9781	-19.4344			0.2307	-0.2697	0.0931	-0.4806	-0.12	-0.2172	-0.2026	-0.4599
	82.2667	100.2	20.8889	-17.4	-156.233	-30.7667	-254.733	-277.15			-26.5179	-28.9028	168.891	176.833	-32.3644	-12.7121	-34.0682	-23.5245			-0.5911	-1.0915	0.4304	-0.1434	-0.2851	-0.3823	0.0752	-0.1821
	-173.233	-155.3	35.8889	-2.4	-131.233	-5.7667	-168.733	-191.15			-61.4078	-63.7927	-2.5411	5.4017	-39.371	-19.7187	-23.8883	-13.3446			-0.2468	-0.7472	0.2339	-0.3399	-0.0609	-0.1582	-0.6477	-0.9049
	-244.733	-226.8	-148.111	-186.4	-157.733	-32.2667	-361.733	-384.15			-46.8102	-49.1951	-69.0378	-61.0951	-27.3698	-7.7176	-18.5793	-8.0356			0.2115	-0.289	0.6681	0.0943	-0.4194	-0.5167	-0.0625	-0.3198
	-82.7333	-64.8	139.889	101.6	-144.233	-18.7667	-237.233	-259.65			-49.2067	-51.5916	68.7836	76.7263	-42.1711	-22.5188	-36.8465	-26.3028			-0.0706	-0.571	-0.2807	-0.8545	-0.0768	-0.174	-0.2658	-0.5231
	-54.7333	-36.8	-134.111	-172.4	-320.233	-194.767	-20.2333	-42.65			-65.7338	-68.1187	-79.4545	-71.5118	-44.8203	-25.168	-27.8021	-17.2584			-0.0872	-0.5876	1.2242	0.6504	-0.4678	-0.5651	-0.3331	-0.5904
	-236.733	-218.8	-87.1111	-125.4	-194.233	-68.7667	-161.233	-183.65			-50.3105	-52.6954	-66.9664	-59.0237	-32.9705	-13.3182	-14.1672	-3.6235			0.3622	-0.1382	0.2124	-0.3613	-0.3175	-0.4147	-0.2178	-0.4751
	-166.733	-148.8	9.8889	-28.4	-283.733	-158.267	-109.233	-131.65			-71.8401	-74.225	-42.5259	-34.5832	-11.537	8.1152	-33.6543	-23.1106			-0.4712	-0.9716	-0.3116	-0.8853	-0.3968	-0.494	0.8415	0.5842
	-132.233	-114.3	-94.1111	-132.4	-248.733	-123.267	-166.233	-188.65			-42.9633	-45.3482	-64.5131	-56.5704	-26.272	-6.6198	-34.3971	-23.8533			0.6861	0.1856	0.3569	-0.2169	-0.477	-0.5742	-0.5154	-0.7726
	-14.2333	3.7	-56.1111	-94.4	-256.733	-131.267	-8.2333	-30.65			-50.3775	-52.7624	-24.7439	-16.8011	-39.2604	-19.6082	-8.546	1.9978			0.4544	-0.0461	0.0251	-0.5487	-0.2983	-0.3956	-0.1311	-0.3883
	-111.733	-93.8	-338.111	-376.4	-312.233	-186.767	-326.233	-348.65			-71.2211	-73.606	-83.0772	-75.1345	-29.6765	-10.0243	12.9933	23.5371			-0.3737	-0.8741	0.9641	0.3903	-0.571	-0.6683	0.0133	-0.2439
	-150.233	-132.3	-126.111	-164.4	-183.233	-57.7667	-274.733	-297.15			-50.8788	-53.2637	-24.2759	-16.3332	-7.5897	12.0625	-6.2626	4.2811			-0.0169	-0.5173	-0.3016	-0.8754	0.4574	0.3601	-0.3154	-0.5727
	13.2667	31.2	-198.111	-236.4	-235.733	-110.267	-154.733	-177.15			-17.4926	-19.8775	-72.1179	-64.1752	-16.8907	2.7616	-31.8851	-21.3413			0.0613	-0.4392	0.613	0.0392	-0.2546	-0.3519	0.1777	-0.0795
	14.7667	32.7	-332.111	-370.4	-439.733	-314.267	25.7667	3.35			-63.248	-65.6329	-11.4843	-3.5415	-43.0949	-23.4426	-15.2411	-4.6973			0.1001	-0.4003	1.011	0.4372	-0.0183	-0.1155	0.468	0.2107
	-122.233	-104.3	-355.111	-393.4	222.767	348.233	-95.2333	-117.65			-58.3573	-60.7422	-64.675	-56.7323	-27.5728	-7.9206	-31.6663	-21.1226			-0.4767	-0.9771	0.8244	0.2506	-0.1868	-0.2841	0.0146	-0.2427
	-31.7333	-13.8	-176.111	-214.4	-90.7333	34.7333	-336.733	-359.15			-20.6042	-22.9891	-74.0155	-66.0728	-46.6437	-26.9915	-37.4012	-26.8575			-0.3219	-0.8224	-0.3615	-0.9353	-0.3821	-0.4794	-0.5342	-0.7915
	-158.233	-140.3	26.8889	-11.4	-22.7333	102.733	-315.233	-337.65			-58.5813	-60.9662	-47.4093	-39.4665	-21.9837	-2.3315	-23.3937	-12.85			-0.5686	-1.069	-0.5209	-1.0946	-0.1932	-0.2904	-0.1432	-0.4004
	-141.233	-123.3	177.889	139.6	-158.233	-32.7667	-341.733	-364.15			-17.6593	-20.0442	10.4589	18.4017	-23.0946	-3.4424	-30.4363	-19.8926			-0.2761	-0.7766	0.9283	0.3546	-0.1944	-0.2916	0.3504	0.0931
	121.767	139.7	11.8889	-26.4	-427.733	-302.267	-3.7333	-26.15			-58.3228	-60.7077	-76.0021	-68.0594	-37.4791	-17.8269	-1.0233	9.5204			0.6843	0.1838	2.0193	1.4455	-0.2502	-0.3475	0.249	-0.0082
	31.7667	49.7			-203.233	-77.7667	-295.733	-318.15			-68.5145	-70.8994			-0.0495	19.6027	-16.1052	-5.5614			-0.1016	-0.6021			-0.152	-0.2493	0.1609	-0.0964
	-171.733	-153.8			-156.733	-31.2667	-111.733	-134.15			-59.7076	-62.0924			1.1972	20.8495	-29.4843	-18.9406			-0.1603	-0.6607			-0.3584	-0.4557	0.2424	-0.0149
	-31.2333	-13.3			-198.233	-72.7667	111.767	89.35			-53.1211	-55.5059			-38.0297	-18.3775	-28.5609	-18.0172			-0.3211	-0.8216			-0.3648	-0.4621	0.0308	-0.2265
	-326.733	-308.8			-361.733	-236.267	-105.233	-127.65			-51.3873	-53.7722			-36.5081	-16.8558	-25.0555	-14.5118			0.3471	-0.1533			0.057	-0.0402	0.000523	-0.2567
	-79.2333	-61.3			-188.733	-63.2667	-305.733	-328.15			-7.0861	-9.471			-29.961	-10.3087	-32.8865	-22.3428			-0.165	-0.6654			0.0695	-0.0278	0.5922	0.3349
					-160.733	-35.2667	-172.733	-195.15							-42.8981	-23.2459	-22.1272	-11.5835							0.3914	0.2942	0.6777	0.4205
																	-35.571	-25.0272									-0.3266	-0.5839
N	28	28	23	23	29	29	29	29		N	28	28	23	23	29	29	30	30		N	28	28	23	23	29	29	30	30
Figure	group	N	Test
Ex Figure 5D	exp vs ea control	23-29	Mann-Whitney
