# Supplementary material for: A neuron–glia lipid metabolic cycle couples daily sleep to mitochondrial homeostasis
Source: Nat Neurosci. 2024 Feb 15;27(4):666–78. doi: 10.1038/s41593-023-01568-1 (PMC11001586; doi:10.1038/s41593-023-01568-1)
Supplement: Supplementary file 17 — Statistical source data. [file 41593_2023_1568_MOESM17_ESM.xlsx]

## Sheet: Ex 6A-C
	Ex Figure 6A														Ex Figure 6B														Ex Figure 6B
	sleep duration														sleep episode length														activity index
	Repo		Nsyb		TH		R26E01		Gad2B		23E10				Repo		Nsyb		TH		R26E01		Gad2B		23E10				Repo		Nsyb		TH		R26E01		Gad2B		23E10
	Exp minus UAS	Exp minus GS	Exp minus UAS	Exp minus GS	Exp minus UAS	Exp minus GS	Exp minus UAS	Exp minus GS	Exp minus UAS	Exp minus GS	Exp minus UAS	Exp minus GS			Exp minus UAS	Exp minus GS	Exp minus UAS	Exp minus GS	Exp minus UAS	Exp minus GS	Exp minus UAS	Exp minus GS	Exp minus UAS	Exp minus GS	Exp minus UAS	Exp minus GS			Exp minus UAS	Exp minus GS	Exp minus UAS	Exp minus GS	Exp minus UAS	Exp minus GS	Exp minus UAS	Exp minus GS	Exp minus UAS	Exp minus GS	Exp minus UAS	Exp minus GS
	200.734	208.919	-142.643	-76.9506	-273.15	-241.891	-18.3226	-66.7833	-229.667	-269.556	27.9896	8.0417			183.387	185.069	-22.8646	-19.8993	-20.5795	-17.5499	-3.2968	-45.2611	-28.0679	-35.6902	0.9048	-2.3192			-0.1823	0.0523	-0.0452	0.4624	-0.2322	-0.1915	0.2139	0.2362	-0.4101	-0.2145	0.0442	0.1369
	124.234	132.419	-140.976	-75.284	-229.15	-197.891	-78.3226	-126.783	-296.333	-336.222	-54.0104	-73.9583			22.0428	23.725	-26.1219	-23.1565	-10.133	-7.1035	17.3789	-24.5854	-29.0405	-36.6628	-13.734	-16.9581			-0.0655	0.169	0.5151	1.0228	0.4071	0.4478	-0.0737	-0.0513	0.2234	0.4191	-0.5766	-0.4839
	-39.7656	-31.5806	-148.643	-82.9506	-130.65	-99.3906	-74.8226	-123.283	-196.667	-236.556	52.9896	33.0417			3.7155	5.3977	-6.8022	-3.8369	-8.8886	-5.8591	-9.142	-51.1062	-25.5275	-33.1498	5.8611	2.6371			0.0044	0.239	-0.2777	0.2299	0.0315	0.0721	0.1356	0.158	0.1186	0.3143	0.1087	0.2014
	174.734	182.919	-163.643	-97.9506	-30.65	0.6094	-183.823	-232.283	129.333	89.4444	91.3229	71.375			77.4115	79.0938	2.4986	5.4639	-3.2125	-0.1829	-9.1576	-51.1219	2.1668	-5.4555	-5.7047	-8.9288			0.3336	0.5682	-0.5558	-0.0481	-0.1469	-0.1062	0.1891	0.2115	0.126	0.3217	-0.5858	-0.4931
	222.234	230.419	-159.976	-94.284	117.35	148.609	-13.8226	-62.2833	26.3333	-13.5556	71.6562	51.7083			92.9937	94.6759	12.7841	15.7494	1.0207	4.0503	-2.4301	-44.3944	-11.9156	-19.5379	19.9545	16.7305			0.1912	0.4258	0.0863	0.5939	-0.6923	-0.6517	0.6331	0.6555	-0.0182	0.1774	0.3438	0.4365
	68.7344	76.9194	-118.309	-52.6173	-216.15	-184.891	-182.823	-231.283	49	9.1111	-47.3438	-67.2917			-9.229	-7.5468	-15.796	-12.8306	-11.8234	-8.7939	2.1935	-39.7708	-8.5005	-16.1228	2.5998	-0.6242			-0.2678	-0.0332	-0.2008	0.3068	-0.1022	-0.0615	0.8034	0.8257	-0.1851	0.0105	-0.4488	-0.3561
	167.734	175.919	-213.976	-148.284	-24.65	6.6094	-215.823	-264.283	-64.6667	-104.556	29.6562	9.7083			208.589	210.271	-23.3016	-20.3363	-2.5152	0.5143	-2.6267	-44.591	-23.0329	-30.6552	-2.5675	-5.7916			-0.0432	0.1914	-0.5031	0.0045	0.0677	0.1084	-0.0942	-0.0719	0.07	0.2657	-0.0144	0.0783
	16.7344	24.9194	-52.3095	13.3827	-231.65	-200.391	-112.323	-160.783	-270	-309.889	-45.6771	-65.625			22.3135	23.9957	-17.8421	-14.8767	-18.1108	-15.0812	-15.9497	-57.914	-18.5097	-26.1319	-1.8995	-5.1235			-0.0853	0.1493	-0.2462	0.2614	-0.0391	0.0016	0.3562	0.3786	0.2697	0.4654	-0.2039	-0.1112
	208.234	216.419	-267.31	-201.617	-412.15	-380.891	-149.323	-197.783	-197.333	-237.222	-109.01	-128.958			72.074	73.7563	-25.6378	-22.6725	-17.5004	-14.4708	-21.414	-63.3783	-27.3743	-34.9966	-10.3571	-13.5811			-0.2927	-0.0582	0.1355	0.6432	0.6942	0.7349	0.4986	0.521	-0.0885	0.1071	-0.1704	-0.0777
	175.234	183.419	-303.976	-238.284	-171.65	-140.391	-397.323	-445.783	73	33.1111	-92.6771	-112.625			14.4342	16.1164	-31.1939	-28.2285	-13.8829	-10.8534	-18.0811	-60.0454	-20.3443	-27.9666	-9.9988	-13.2229			-0.4364	-0.2019	0.4482	0.9559	0.4333	0.474	-0.2151	-0.1928	0.0308	0.2265	-0.2209	-0.1282
	-53.7656	-45.5806	-302.31	-236.617	-135.65	-104.391	2.1774	-46.2833	-208	-247.889	-197.01	-216.958			6.5189	8.2011	-19.6267	-16.6613	-11.2004	-8.1708	-4.5109	-46.4752	-21.1245	-28.7468	-5.9491	-9.1732			-0.1492	0.0854	-0.0835	0.4242	0.0273	0.068	-0.0243	-0.0019	0.0458	0.2414	0.0992	0.1919
	84.2344	92.4194	-153.31	-87.6173	-160.65	-129.391	-70.8226	-119.283	-263.667	-303.556	69.9896	50.0417			9.8553	11.5375	-20.8667	-17.9013	-12.0562	-9.0266	-11.8916	-53.8559	-25.689	-33.3113	-3.2129	-6.4369			0.6657	0.9003	-0.613	-0.1054	-0.1067	-0.066	-0.0537	-0.0313	-0.3902	-0.1946	0.187	0.2797
	194.734	202.919	-240.31	-174.617	-420.15	-388.891	-15.3226	-63.7833	-203	-242.889	-516.677	-536.625			22.2145	23.8967	-19.0191	-16.0538	-23.0806	-20.051	0.1074	-41.8568	-18.5517	-26.174	-14.9285	-18.1526			-0.3492	-0.1146	-0.5295	-0.0218	-0.1388	-0.0981	0.1856	0.2079	-0.1225	0.0732	0.4701	0.5628
	75.2344	83.4194	-284.31	-218.617	-445.15	-413.891	-90.3226	-138.783	-50	-89.8889	-150.01	-169.958			6.9872	8.6695	-31.5364	-28.5711	-21.685	-18.6555	-9.9333	-51.8976	-16.6886	-24.3109	8.8671	5.643			0.0827	0.3173	-0.3931	0.1145	0.0773	0.118	0.3535	0.3759	-0.6853	-0.4896	0.1599	0.2526
	-111.266	-103.081	-300.31	-234.617	-375.65	-344.391	-216.323	-264.783	-354.667	-394.556	-132.344	-152.292			10.9164	12.5987	-26.9396	-23.9743	-13.967	-10.9375	-11.6949	-53.6592	-25.5361	-33.1583	-7.2448	-10.4688			-0.1596	0.075	-0.2311	0.2765	-0.1101	-0.0694	0.063	0.0853	-0.0667	0.1289	-0.2419	-0.1492
	148.234	156.419	-393.976	-328.284	-416.65	-385.391	-188.323	-236.783	-248.667	-288.556	-39.0104	-58.9583			84.2006	85.8829	-23.9323	-20.967	-7.8564	-4.8269	-10.3969	-52.3612	-25.8626	-33.4849	-2.9851	-6.2091			0.2392	0.4738	0.9328	1.4404	0.3102	0.3509	0.2685	0.2909	-0.2119	-0.0163	-0.199	-0.1063
	88.2344	96.4194	-500.643	-434.951	-226.15	-194.891	-50.8226	-99.2833	-58.3333	-98.2222	-196.344	-216.292			24.7768	26.4591	-22.4608	-19.4954	-17.9353	-14.9057	31.5269	-10.4374	-11.4128	-19.035	-11.6904	-14.9145			-0.2062	0.0284	0.1831	0.6907	0.0729	0.1136	-0.0246	-0.0022	0.4676	0.6632	0.015	0.1077
	176.234	184.419	-387.976	-322.284	-490.65	-459.391	-23.3226	-71.7833	82.3333	42.4444	-122.01	-141.958			53.3602	55.0425	-23.0634	-20.098	-21.9818	-18.9522	-0.7489	-42.7132	-3.8693	-11.4915	-7.6118	-10.8358			-0.084	0.1506	-0.3638	0.1439	0.367	0.4077	-0.4303	-0.4079	0.1215	0.3172	0.0069	0.0996
	-2.2656	5.9194	-213.643	-147.951	-194.15	-162.891	-0.8226	-49.2833	-397.333	-437.222	-148.344	-168.292			40.4699	42.1521	-27.2828	-24.3174	-17.4258	-14.3963	42.6622	0.6979	-22.5861	-30.2083	-11.6362	-14.8603			-0.1126	0.1219	-0.3392	0.1685	-0.4193	-0.3786	0.827	0.8493	0.0191	0.2147	-0.2876	-0.1949
	21.2344	29.4194	-5.3095	60.3827	-184.65	-153.391	-18.8226	-67.2833	132	92.1111	-190.01	-209.958			-1.5099	0.1724	-13.2548	-10.2895	-11.4078	-8.3782	14.3912	-27.5731	18.1236	10.5014	-9.394	-12.6181			-0.4588	-0.2242	0.3205	0.8282	0.1629	0.2036	0.3664	0.3888	-0.251	-0.0554	0.2651	0.3578
	327.234	335.419	-428.643	-362.951	-489.15	-457.891	67.6774	19.2167	-12.3333	-52.2222	-15.0104	-34.9583			183.637	185.319	-7.5896	-4.6242	-21.462	-18.4324	13.828	-28.1363	-10.289	-17.9113	-12.0951	-15.3192			-0.0901	0.1445	-0.103	0.4046	-0.0858	-0.0451	0.1903	0.2126	-0.3503	-0.1546	-0.3393	-0.2466
	39.7344	47.9194	-213.643	-147.951	-181.65	-150.391	-136.323	-184.783	7.3333	-32.5556	-137.344	-157.292			15.0832	16.7655	-31.1297	-28.1643	-12.2002	-9.1707	-17.9642	-59.9285	-8.828	-16.4503	-5.2677	-8.4918			0.2716	0.5062	-0.5256	-0.0179	-0.064	-0.0233	0.4016	0.4239	-0.0673	0.1283	-0.2651	-0.1724
	-168.266	-160.081	-317.976	-252.284	-194.65	-163.391	52.6774	4.2167	-97	-136.889	-338.01	-357.958			-12.0641	-10.3818	-26.4162	-23.4508	-26.5651	-23.5355	-5.5723	-47.5366	-23.1676	-30.7899	-10.6386	-13.8627			0.2946	0.5291	0.6258	1.1334	-0.7879	-0.7472	0.2764	0.2988	0.1778	0.3734	0.3246	0.4173
			-313.31	-247.617	-376.65	-345.391	-140.323	-188.783	-237.333	-277.222	-353.01	-372.958					-24.0179	-21.0526	-12.5626	-9.533	-23.2057	-65.17	-23.6099	-31.2322	-15.2109	-18.435					-0.2698	0.2379	-0.0996	-0.0589	-0.4906	-0.4682	-0.0962	0.0994	-0.2381	-0.1454
					-167.65	-136.391	-4.3226	-52.7833	-370	-409.889	-254.677	-274.625							-12.5707	-9.5411	-9.8789	-51.8432	-25.8026	-33.4248	-13.5445	-16.7685							-0.2619	-0.2212	0.4143	0.4366	0.3193	0.5149	0.3526	0.4453
					-134.15	-102.891	-61.8226	-110.283	-15.6667	-55.5556	-54.0104	-73.9583							0.6082	3.6378	-23.2747	-65.239	-17.1569	-24.7792	-6.9391	-10.1632							0.2834	0.3241	-0.2254	-0.203	0.2752	0.4709	-0.2296	-0.1369
					108.35	139.609	71.1774	22.7167	-147	-186.889	-186.677	-206.625							14.5196	17.5492	-6.6252	-48.5895	-19.238	-26.8603	-14.4055	-17.6295							-0.4516	-0.411	-0.0921	-0.0698	0.2764	0.4721	0.0607	0.1534
					-407.15	-375.891	61.1774	12.7167	-145.333	-185.222	9.3229	-10.625							-15.9031	-12.8736	5.672	-36.2923	-21.652	-29.2743	-9.6748	-12.8989							-0.2978	-0.2571	-0.0811	-0.0588	-0.002	0.1936	1.3223	1.415
					-126.65	-95.3906					-201.677	-221.625							-2.0988	0.9307	-31.8774	10.0869			-4.82	-8.0441							-0.0763	-0.0357	0.1102	0.0879			-0.2181	-0.1254
					-315.15	-283.891					7.6562	-12.2917							-6.3262	-3.2966	-37.1783	4.786			-6.2143	-9.4384							-0.0842	-0.0435	-0.1523	-0.1746			0.135	0.2277
					-231.15	-199.891					-75.0104	-94.9583							-12.1148	-9.0852	-55.6357	-13.6714			-11.7161	-14.9402							-0.5817	-0.541	-0.1899	-0.2123			-0.1925	-0.0998
											-339.344	-359.292							16.573	19.6025					-4.7119	-7.9359							-0.2343	-0.1936					0.4535	0.5462
N	23	23	24	24	31	31	28	28	28	28	32	32		N	23	23	24	24	32	32	31	31	28	28	32	32		N	23	23	24	24	32	32	31	31	28	28	32	32
Figure	group	N	Test
Ex Figure 6A-C	exp vs ea control	23-32	Mann-Whitney

## Sheet: Ex 6D
	Ex Figure 6D
	glial subsets sleep
	baseline 18C light				baseline 18C dark				induction 31C light				induction 31C dark				induction 31C light-2				induction 31C dark-2				recovery 18C light				recovery 18C dark
	Cx-ACAD vs ACAD	Cx-ACAD vs Cx	En-ACAD vs ACAD	En-ACAD vs En	Cx-ACAD vs ACAD	Cx-ACAD vs Cx	En-ACAD vs ACAD	En-ACAD vs En	Cx-ACAD vs ACAD	Cx-ACAD vs Cx	En-ACAD vs ACAD	En-ACAD vs En	Cx-ACAD vs ACAD	Cx-ACAD vs Cx	En-ACAD vs ACAD	En-ACAD vs En	Cx-ACAD vs ACAD	Cx-ACAD vs Cx	En-ACAD vs ACAD	En-ACAD vs En	Cx-ACAD vs ACAD	Cx-ACAD vs Cx	En-ACAD vs ACAD	En-ACAD vs En	Cx-ACAD vs ACAD	Cx-ACAD vs Cx	En-ACAD vs ACAD	En-ACAD vs En	Cx-ACAD vs ACAD	Cx-ACAD vs Cx	En-ACAD vs ACAD	En-ACAD vs En
	-14.9688	-22.8621	-130.969	-86.4063	-8.25	14.1379	-22.25	-23.4688	-2.0625	-39.7931	-49.0625	-66.5938	39.3438	42.5862	50.3438	115.375	-57.4688	-45.4138	-90.4688	-70.5938	46.5625	36.5862	55.5625	90.2188	85.2188	116.759	-289.781	-148.813	4.4063	14.5172	12.4063	9.875
	59.0313	51.1379	-76.9688	-32.4063	-29.25	-6.8621	-3.25	-4.4688	48.9375	11.2069	-65.0625	-82.5938	-243.656	-240.414	72.3438	137.375	-6.4688	5.5862	-55.4688	-35.5938	-98.4375	-108.414	60.5625	95.2188	-72.7813	-41.2414	-330.781	-189.813	10.4063	20.5172	14.4063	11.875
	7.0313	-0.8621	-37.9688	6.5938	10.75	33.1379	23.75	22.5313	-13.0625	-50.7931	11.9375	-5.5938	-24.6563	-21.4138	82.3438	147.375	-16.4688	-4.4138	-12.4688	7.4063	-52.4375	-62.4138	62.5625	97.2188	-94.7813	-63.2414	-138.781	2.1875	-18.5938	-8.4828	8.4063	5.875
	-17.9688	-25.8621	-22.9688	21.5938	-26.25	-3.8621	12.75	11.5313	-48.0625	-85.7931	29.9375	12.4063	18.3438	21.5862	12.3438	77.375	-88.4688	-76.4138	-83.4688	-63.5938	-9.4375	-19.4138	41.5625	76.2188	-212.781	-181.241	-230.781	-89.8125	3.4063	13.5172	9.4063	6.875
	159.031	151.138	-131.969	-87.4063	13.75	36.1379	-26.25	-27.4688	-47.0625	-84.7931	-189.063	-206.594	19.3438	22.5862	-18.6563	46.375	-100.469	-88.4138	-126.469	-106.594	-39.4375	-49.4138	34.5625	69.2188	-28.7813	2.7586	-449.781	-308.813	2.4063	12.5172	17.4063	14.875
	-42.9688	-50.8621	-66.9688	-22.4063	11.75	34.1379	0.75	-0.4688	-27.0625	-64.7931	90.9375	73.4063	5.3438	8.5862	14.3438	79.375	16.5313	28.5862	-57.4688	-37.5938	60.5625	50.5862	52.5625	87.2188	-55.7813	-24.2414	-368.781	-227.813	-5.5938	4.5172	2.4063	-0.125
	71.0313	63.1379	165.031	209.594	-57.25	-34.8621	9.75	8.5313	-18.0625	-55.7931	2.9375	-14.5938	-24.6563	-21.4138	61.3438	126.375	-96.4688	-84.4138	-35.4688	-15.5938	-42.4375	-52.4138	46.5625	81.2188	-72.7813	-41.2414	-78.7813	62.1875	-26.5938	-16.4828	12.4063	9.875
	-32.9688	-40.8621	22.0313	66.5938	21.75	44.1379	12.75	11.5313	-2.0625	-39.7931	-57.0625	-74.5938	29.3438	32.5862	-36.6563	28.375	-67.4688	-55.4138	-127.469	-107.594	13.5625	3.5862	45.5625	80.2188	-43.7813	-12.2414	-84.7813	56.1875	0.4063	10.5172	5.4063	2.875
	-45.9688	-53.8621	-117.969	-73.4063	-33.25	-10.8621	13.75	12.5313	-70.0625	-107.793	-83.0625	-100.594	31.3438	34.5862	-218.656	-153.625	-147.469	-135.414	-75.4688	-55.5938	11.5625	1.5862	-120.438	-85.7813	-75.7813	-44.2414	-238.781	-97.8125	10.4063	20.5172	0.4063	-2.125
	46.0313	38.1379	-57.9688	-13.4063	-4.25	18.1379	13.75	12.5313	-83.0625	-120.793	-125.063	-142.594	-54.6563	-51.4138	-75.6563	-10.625	-37.4688	-25.4138	-115.469	-95.5938	-92.4375	-102.414	-10.4375	24.2188	-67.7813	-36.2414	-214.781	-73.8125	7.4063	17.5172	3.4063	0.875
	-87.9688	-95.8621	-96.9688	-52.4063	-37.25	-14.8621	6.75	5.5313	7.9375	-29.7931	-92.0625	-109.594	-102.656	-99.4138	-195.656	-130.625	28.5313	40.5862	-60.4688	-40.5938	-10.4375	-20.4138	-44.4375	-9.7813	-358.781	-327.241	-24.7813	116.188	1.4063	11.5172	19.4063	16.875
	63.0313	55.1379	-136.969	-92.4063	-78.25	-55.8621	4.75	3.5313	-97.0625	-134.793	-27.0625	-44.5938	-250.656	-247.414	-75.6563	-10.625	-96.4688	-84.4138	-61.4688	-41.5938	-82.4375	-92.4138	-232.438	-197.781	-183.781	-152.241	-402.781	-261.813	3.4063	13.5172	5.4063	2.875
	-9.9688	-17.8621	-78.9688	-34.4063	-85.25	-62.8621	3.75	2.5313	-101.063	-138.793	-62.0625	-79.5938	-273.656	-270.414	-222.656	-157.625	-11.4688	0.5862	-69.4688	-49.5938	-150.438	-160.414	-87.4375	-52.7813	-92.7813	-61.2414	-212.781	-71.8125	4.4063	14.5172	5.4063	2.875
	-133.969	-141.862	-95.9688	-51.4063	-4.25	18.1379	-19.25	-20.4688	-51.0625	-88.7931	-131.063	-148.594	-16.6563	-13.4138	-151.656	-86.625	0.5313	12.5862	-111.469	-91.5938	-82.4375	-92.4138	-40.4375	-5.7813	-171.781	-140.241	-152.781	-11.8125	8.4063	18.5172	12.4063	9.875
	-38.9688	-46.8621	-67.9688	-23.4063	-115.25	-92.8621	14.75	13.5313	-132.063	-169.793	-93.0625	-110.594	-123.656	-120.414	-66.6563	-1.625	-121.469	-109.414	-122.469	-102.594	-104.438	-114.414	-41.4375	-6.7813	-148.781	-117.241	-245.781	-104.813	-14.5938	-4.4828	1.4063	-1.125
	47.0313	39.1379	17.0313	61.5938	-38.25	-15.8621	11.75	10.5313	-81.0625	-118.793	-53.0625	-70.5938	-163.656	-160.414	0.3438	65.375	-108.469	-96.4138	-151.469	-131.594	-108.438	-118.414	36.5625	71.2188	22.2188	53.7586	-178.781	-37.8125	-40.5938	-30.4828	5.4063	2.875
	-101.969	-109.862	37.0313	81.5938	-44.25	-21.8621	-16.25	-17.4688	-59.0625	-96.7931	38.9375	21.4063	-109.656	-106.414	53.3438	118.375	-103.469	-91.4138	-57.4688	-37.5938	-159.438	-169.414	54.5625	89.2188	-93.7813	-62.2414	-315.781	-174.813	-36.5938	-26.4828	7.4063	4.875
	-45.9688	-53.8621	100.031	144.594	-192.25	-169.862	1.75	0.5313	-214.063	-251.793	-24.0625	-41.5938	-88.6563	-85.4138	-16.6563	48.375	-124.469	-112.414	-61.4688	-41.5938	-75.4375	-85.4138	-3.4375	31.2188	-282.781	-251.241	-251.781	-110.813	-68.5938	-58.4828	4.4063	1.875
	-34.9688	-42.8621	-39.9688	4.5938	-47.25	-24.8621	19.75	18.5313	-266.063	-303.793	-22.0625	-39.5938	-40.6563	-37.4138	56.3438	121.375	-138.469	-126.414	-171.469	-151.594	57.5625	47.5862	67.5625	102.219	-370.781	-339.241	-184.781	-43.8125	5.4063	15.5172	19.4063	16.875
	-29.9688	-37.8621	-72.9688	-28.4063	-2.25	20.1379	11.75	10.5313	-100.063	-137.793	-64.0625	-81.5938	-71.6563	-68.4138	57.3438	122.375	-80.4688	-68.4138	-162.469	-142.594	4.5625	-5.4138	45.5625	80.2188	-42.7813	-11.2414	-440.781	-299.813	-2.5938	7.5172	3.4063	0.875
	25.0313	17.1379	-40.9688	3.5938	-15.25	7.1379	19.75	18.5313	23.9375	-13.7931	-11.0625	-28.5938	-168.656	-165.414	-48.6563	16.375	-54.4688	-42.4138	-69.4688	-49.5938	-16.4375	-26.4138	-8.4375	26.2188	-82.7813	-51.2414	-208.781	-67.8125	-0.5938	9.5172	-18.5938	-21.125
	-15.9688	-23.8621	67.0313	111.594	-27.25	-4.8621	14.75	13.5313	-116.063	-153.793	-69.0625	-86.5938	-130.656	-127.414	-26.6563	38.375	-58.4688	-46.4138	-43.4688	-23.5938	-10.4375	-20.4138	15.5625	50.2188	-23.7813	7.7586	-248.781	-107.813	-3.5938	6.5172	-28.5938	-31.125
	83.0313	75.1379	0.0313	44.5938	-19.25	3.1379	11.75	10.5313	58.9375	21.2069	9.9375	-7.5938	-88.6563	-85.4138	50.3438	115.375	-50.4688	-38.4138	-74.4688	-54.5938	-79.4375	-89.4138	57.5625	92.2188	-59.7813	-28.2414	-125.781	15.1875	-4.5938	5.5172	5.4063	2.875
	89.0313	81.1379	30.0313	74.5938	-0.25	22.1379	1.75	0.5313	-8.0625	-45.7931	-50.0625	-67.5938	33.3438	36.5862	-147.656	-82.625	-34.4688	-22.4138	-90.4688	-70.5938	10.5625	0.5862	-92.4375	-57.7813	-88.7813	-57.2414	-316.781	-175.813	2.4063	12.5172	-1.5938	-4.125
	-12.9688	-20.8621	-100.969	-56.4063	-14.25	8.1379	10.75	9.5313	11.9375	-25.7931	14.9375	-2.5938	-91.6563	-88.4138	50.3438	115.375	-14.4688	-2.4138	-64.4688	-44.5938	-23.4375	-33.4138	46.5625	81.2188	-33.7813	-2.2414	-339.781	-198.813	-12.5938	-2.4828	5.4063	2.875
	16.0313	8.1379	-81.9688	-37.4063	-136.25	-113.862	1.75	0.5313	-28.0625	-65.7931	-82.0625	-99.5938	-179.656	-176.414	-160.656	-95.625	-110.469	-98.4138	-88.4688	-68.5938	-135.438	-145.414	-75.4375	-40.7813	-68.7813	-37.2414	-400.781	-259.813	-8.5938	1.5172	-2.5938	-5.125
	-107.969	-115.862	-36.9688	7.5938	-36.25	-13.8621	13.75	12.5313	6.9375	-30.7931	-26.0625	-43.5938	-23.6563	-20.4138	-91.6563	-26.625	4.5313	16.5862	-38.4688	-18.5938	51.5625	41.5862	-39.4375	-4.7813	-112.781	-81.2414	-197.781	-56.8125	-16.5938	-6.4828	2.4063	-0.125
N	27	27	27	27
Figure	group	N	Test
Ex FIgure 6D	exp vs ea control	27	Mann-Whitney

## Sheet: Ex 6E
	Ex Figure 6E
	sleep episode duration
	Repo-Glaz (vs UAS)	Repo-Glaz (vs GAL4)	Nsyb-Nlaz (vs UAS)	Nsyb-Nlaz (vs GAL4)	Repo-Cpt1 (vs UAS)	Repo-Cpt1 (vs GAL4)	Nsyb-Cpt1 (vs UAS)	Nsyb-Cpt1 (vs GAL4)	Repo-ACAD (vs UAS)	Repo-ACAD (vs GAL4)	Nsyb-ACAD (vs UAS)	Nsyb-ACAD (vs GAL4)	Repo-Echs1 (vs UAS)	Repo-Echs1 (vs GAL4)	Nsyb-Echs1 (vs UAS)	Nsyb-Echs1 (vs GAL4)	Repo-ACAA (vs UAS)	Repo-ACAA (vs GAL4)	Nsyb-ACAA (vs UAS)	Nsyb-ACAA (vs GAL4)
	-23.9262	-9.3761	-19.9996	-18.012	-23.5969	-7.3837	-8.9075	-7.9053	-45.5297	-26.6928	-45.737	-33.1354	-63.1892	-31.9366	-50.0534	-25.036	-33.3757	-23.5544	-39.3316	-35.7456
	-16.7782	-2.2281	-26.9459	-24.9583	-29.5155	-13.3023	-21.4157	-20.4134	-42.46	-23.6231	-12.9821	-0.3805	-37.5291	-6.2765	-39.2077	-14.1904	-38.5441	-28.7228	-33.4697	-29.8837
	-35.4741	-20.924	-39.2421	-37.2545	-30.2456	-14.0324	-26.2632	-25.261	-49.6683	-30.8314	-1.2496	11.3519	-64.914	-33.6613	-49.6934	-24.676	-34.659	-24.8377	-38.4896	-34.9036
	-25.2951	-10.745	9.8834	11.871	-11.7437	4.4696	-30.7015	-29.6993	-28.2243	-9.3875	-22.9164	-10.3148	-59.3726	-28.1199	-51.6908	-26.6735	-37.281	-27.4597	-39.5068	-35.9208
	-29.728	-15.178	-41.8283	-39.8407	-19.5803	-3.3671	-26.9503	-25.948	-51.0939	-32.257	-39.3181	-26.7165	-60.1114	-28.8588	22.7119	47.7292	-39.7918	-29.9705	-18.6143	-15.0283
	-28.2246	-13.6745	-24.072	-22.0844	-0.109	16.1042	-23.8639	-22.8617	-26.0499	-7.2131	12.6812	25.2827	-60.8538	-29.6012	-23.6404	1.3769	-28.4044	-18.5831	-26.7237	-23.1377
	-23.5782	-9.0281	-34.7708	-32.7832	-1.3747	14.8385	-14.2562	-13.254	-31.5449	-12.7081	-38.3156	-25.714	-52.308	-21.0554	-53.2047	-28.1874	-37.6804	-27.8591	-32.8765	-29.2905
	-30.2458	-15.6957	-34.8459	-32.8583	-28.3671	-12.1538	-31.6036	-30.6014	-40.6066	-21.7697	-30.7468	-18.1452	-54.6315	-23.3789	-36.0281	-11.0107	-46.538	-36.7167	-15.8204	-12.2344
	-25.692	-11.1419	-30.7468	-28.7592	-28.5355	-12.3223	-18.9403	-17.9381	-55.7484	-36.9116	-24.2425	-11.6409	-64.6019	-33.3492	-44.4281	-19.4108	-41.7537	-31.9324	-34.6606	-31.0746
	-27.9633	-13.4133	-31.6012	-29.6136	-25.0974	-8.8842	-28.3481	-27.3459	-35.0871	-16.2503	-23.6607	-11.0591	-49.9515	-18.6988	-39.5839	-14.5665	-37.8938	-28.0725	-19.8605	-16.2745
	-26.4464	-11.8963	-31.6565	-29.6689	-24.9893	-8.7761	-6.4032	-5.401	-48.2615	-29.4247	-4.9568	7.6448	-64.3154	-33.0628	-42.9099	-17.8925	-35.1511	-25.3298	-36.4329	-32.8469
	-27.4759	-12.9258	-30.3418	-28.3542	-18.9671	-2.7538	-22.814	-21.8118	-43.5304	-24.6935	-22.8158	-10.2143	-55.115	-23.8623	-54.2829	-29.2655	-38.9711	-29.1498	-36.4945	-32.9085
	-31.9091	-17.3591	-32.0674	-30.0798	-18.1758	-1.9626	-24.5034	-23.5011	-33.4605	-14.6236	-0.3825	12.2191	-64.4593	-33.2066	-53.2119	-28.1945	-35.2192	-25.3979	-35.0386	-31.4526
	-29.7511	-15.2011	-35.8798	-33.8922	-16.8514	-0.6382	-13.809	-12.8068	-36.3242	-17.4873	-30.4012	-17.7996	-58.2972	-27.0445	-44.6055	-19.5882	-29.3601	-19.5388	-31.9797	-28.3937
	-22.8476	-8.2976	-43.7483	-41.7607	-25.3256	-9.1124	-18.0743	-17.0721	-44.8731	-26.0362	-34.0209	-21.4193	-60.8583	-29.6056	-51.991	-26.9736	-34.6819	-24.8606	-39.0406	-35.4546
	-24.9905	-10.4405	-27.132	-25.1445	-28.1952	-11.982	2.0301	3.0323	-48.2774	-29.4406	-30.0395	-17.4379	-35.4801	-4.2274	-51.4002	-26.3828	-45.7027	-35.8814	-41.2632	-37.6772
	-23.4624	-8.9123	-33.8421	-31.8545	-18.0212	-1.808	-25.6287	-24.6265	-27.1734	-8.3366	-25.2782	-12.6766	-60.5087	-29.256	-44.3808	-19.3634	-38.2401	-28.4188	-33.4061	-29.8201
	-37.6817	-23.1316	-26.4814	-24.4938	-23.4141	-7.2009	-26.9444	-25.9422	-26.8668	-8.0299	11.9113	24.5129	-49.5871	-18.3345	-43.4769	-18.4595	-36.562	-26.7408	-32.3012	-28.7152
	-26.6657	-12.1156	-20.7934	-18.8059	-29.7934	-13.5802	-28.2253	-27.223	-48.5419	-29.705	-24.7464	-12.1449	-59.8801	-28.6275	-50.8701	-25.8527	-13.9313	-4.11	-12.257	-8.671
	-31.1218	-16.5717	-27.0706	-25.0831	-22.3612	-6.148	-32.7095	-31.7073	-46.6372	-27.8004	24.4689	37.0704	-67.7586	-36.5059	-43.6763	-18.6589	-34.947	-25.1257	-35.6963	-32.1103
	-29.682	-15.132	-5.1404	-3.1528	-21.8674	-5.6541	-19.5943	-18.592	-45.052	-26.2151	-48.9981	-36.3965	-59.0615	-27.8089	-36.5392	-11.5219	-38.7394	-28.9181	-34.3535	-30.7675
	-26.0282	-11.4781	-30.6407	-28.6531	-25.1091	-8.8959	-26.0447	-25.0425	-42.6437	-23.8069	-35.5939	-22.9924	-56.7013	-25.4487	-25.2051	-0.1877	-32.9345	-23.1132	-31.3655	-27.7795
	-34.0956	-19.5455	-33.8375	-31.8499	-30.1252	-13.912	-26.904	-25.9018	-44.9422	-26.1054	-32.254	-19.6524	-58.0408	-26.7882	-52.4301	-27.4128	-41.3	-31.4787	-33.4526	-29.8666
	-20.796	-6.246	-20.2341	-18.2465	-22.9995	-6.7862	-23.3565	-22.3542	-39.5851	-20.7483	-40.0336	-27.432	-65.0084	-33.7558	-51.9706	-26.9532	-44.4528	-34.6315	-26.4591	-22.8731
	-34.7901	-20.24	-23.6492	-21.6616	-19.4915	-3.2782	-22.5616	-21.5594	-36.2405	-17.4036	-41.076	-28.4745	-35.8531	-4.6005	-8.6833	16.3341	-40.0312	-30.2099	-22.5079	-18.9219
			-33.7064	-31.7188	-26.9576	-10.7444	-32.7957	-31.7934	-46.6573	-27.8205	-10.8554	1.7461	-64.9847	-33.732	-47.9304	-22.9131	-36.3577	-26.5364	-28.728	-25.142
			-25.1583	-23.1708	-33.2547	-17.0415	-1.8626	-0.8603	-42.7803	-23.9434	-26.4568	-13.8552	-68.1642	-36.9116	-54.769	-29.7516	-30.5554	-20.7341	-27.6198	-24.0338
			-35.8586	-33.871	-29.7741	-13.5609	-29.7701	-28.7679	-45.8605	-27.0236	-50.3474	-37.7458	-63.0115	-31.7588	-25.6528	-0.6354	-18.772	-8.9507	-37.4284	-33.8424
			-15.6523	-13.6647	-26.7878	-10.5746	-26.3708	-25.3685	-40.3568	-21.5199	25.7754	38.3769	-47.3413	-16.0887	-32.4608	-7.4434	-42.4485	-32.6272	-27.9303	-24.3443
			-31.4653	-29.4777	-23.5506	-7.3373	-24.2106	-23.2084	-27.5529	-8.7161	-34.5484	-21.9468	-48.6592	-17.4066	-47.0809	-22.0635	-38.8344	-29.0131	-31.9314	-28.3454
			-41.9361	-39.9485	-13.5552	2.6581	-11.7942	-10.792	-35.3273	-16.4905	-40.6088	-28.0072			-11.5572	13.4602	-18.7268	-8.9055	-20.0991	-16.5131
					-29.9861	-13.7729	-14.3887	-13.3864	-56.5922	-37.7554							-38.34	-28.5187	-28.9547	-25.3687
N	25	25	31	31	32	32	32	32	32	32	31	31	30	30	31	31	32	32	32	32
Figure	group	N	Test
Ex FIgure 6E-F	exp vs ea control	30-32	Mann-Whitney

## Sheet: Ex 6F
	Ex Figure 6F
	activity index
	Repo-Glaz (vs UAS)	Repo-Glaz (vs GAL4)	Nsyb-Nlaz (vs UAS)	Nsyb-Nlaz (vs GAL4)	Repo-Cpt1 (vs UAS)	Repo-Cpt1 (vs GAL4)	Nsyb-Cpt1 (vs UAS)	Nsyb-Cpt1 (vs GAL4)	Repo-ACAD (vs UAS)	Repo-ACAD (vs GAL4)	Nsyb-ACAD (vs UAS)	Nsyb-ACAD (vs GAL4)	Repo-Echs1 (vs UAS)	Repo-Echs1 (vs GAL4)	Nsyb-Echs1 (vs UAS)	Nsyb-Echs1 (vs GAL4)	Repo-ACAA (vs UAS)	Repo-ACAA (vs GAL4)	Nsyb-ACAA (vs UAS)	Nsyb-ACAA (vs GAL4)
	-23.9262	-9.3761	-19.9996	-18.012	0.2249	0.7569	1.5353	1.5815	-0.297	0.3095	0.2391	0.4727	-0.7781	-0.1929	-0.5355	-0.3232	0.6944	0.9995	0.5318	0.4639
	-16.7782	-2.2281	-26.9459	-24.9583	0.2532	0.7852	1.3295	1.3757	0.1275	0.734	0.0468	0.2804	0.2923	0.8775	0.1164	0.3287	-0.4121	-0.107	-0.68	-0.7478
	-35.4741	-20.924	-39.2421	-37.2545	0.0758	0.6078	0.2653	0.3115	0.0245	0.631	-0.3753	-0.1416	-0.7608	-0.1756	0.1122	0.3245	-0.2263	0.0787	0.481	0.4132
	-25.2951	-10.745	9.8834	11.871	-0.4004	0.1316	0.2855	0.3318	-0.5221	0.0844	-0.0372	0.1964	-0.5901	-0.0049	0.1712	0.3835	0.1183	0.4233	1.0499	0.9821
	-29.728	-15.178	-41.8283	-39.8407	-0.1013	0.4307	0.3746	0.4209	-0.3718	0.2347	-0.234	-0.000411	-0.3703	0.2149	0.1651	0.3774	-0.0991	0.2059	0.6	0.5322
	-28.2246	-13.6745	-24.072	-22.0844	0.2612	0.7932	0.4667	0.513	-0.1833	0.4232	0.1975	0.4312	-0.5026	0.0825	-0.145	0.0673	0.1262	0.4312	-0.1404	-0.2083
	-23.5782	-9.0281	-34.7708	-32.7832	-0.1078	0.4242	0.5998	0.646	-0.4345	0.172	-0.3045	-0.0709	-0.7845	-0.1993	-0.2577	-0.0454	-0.0339	0.2711	0.5959	0.528
	-30.2458	-15.6957	-34.8459	-32.8583	0.2844	0.8164	0.1999	0.2462	-0.4965	0.11	-0.0087	0.225	-0.479	0.1062	0.0203	0.2326	-0.7368	-0.4318	-0.0451	-0.1129
	-25.692	-11.1419	-30.7468	-28.7592	-0.5027	0.0293	0.2385	0.2848	-0.4471	0.1594	-0.6877	-0.4541	-0.8706	-0.2854	0.2736	0.4858	0.1215	0.4265	0.518	0.4501
	-27.9633	-13.4133	-31.6012	-29.6136	-0.5136	0.0184	0.1057	0.152	0.1909	0.7974	0.7352	0.9688	-0.1015	0.4837	0.4902	0.7025	0.4372	0.7422	0.1314	0.0635
	-26.4464	-11.8963	-31.6565	-29.6689	-0.1811	0.3509	0.5928	0.639	-0.707	-0.1005	-0.3136	-0.08	-0.5788	0.0064	0.16	0.3723	0.3736	0.6786	0.6934	0.6256
	-27.4759	-12.9258	-30.3418	-28.3542	-0.0522	0.4798	0.0582	0.1045	-0.6739	-0.0674	-0.5641	-0.3304	-0.2667	0.3184	-0.0383	0.174	-0.2848	0.0203	0.4731	0.4052
	-31.9091	-17.3591	-32.0674	-30.0798	-0.2953	0.2367	1.3958	1.4421	1.3243	1.9308	0.1536	0.3872	-1.0076	-0.4224	1.043	1.2553	-0.0533	0.2517	0.9445	0.8767
	-29.7511	-15.2011	-35.8798	-33.8922	-0.0837	0.4483	0.0993	0.1455	-0.3245	0.282	0.5575	0.7912	-0.1846	0.4005	1.1954	1.4077	0.2035	0.5085	0.88	0.8122
	-22.8476	-8.2976	-43.7483	-41.7607	-0.1161	0.4159	0.2331	0.2793	-0.8163	-0.2098	0.0193	0.2529	-0.5242	0.061	0.2579	0.4702	0.4439	0.7489	0.5068	0.4389
	-24.9905	-10.4405	-27.132	-25.1445	-0.5477	-0.0157	2.2066	2.2529	-0.4292	0.1773	1.1003	1.334	-0.1616	0.4236	0.308	0.5203	-0.4473	-0.1423	0.4316	0.3637
	-23.4624	-8.9123	-33.8421	-31.8545	-0.0438	0.4882	0.7296	0.7759	-0.3611	0.2454	0.131	0.3646	-0.7554	-0.1702	0.3371	0.5494	0.2885	0.5935	-0.3098	-0.3777
	-37.6817	-23.1316	-26.4814	-24.4938	-0.3816	0.1504	0.6519	0.6982	0.1614	0.7679	0.0261	0.2597	0.243	0.8282	0.2854	0.4977	-0.5329	-0.2279	0.6536	0.5858
	-26.6657	-12.1156	-20.7934	-18.8059	-0.1797	0.3523	0.743	0.7893	-0.5327	0.0738	0.1299	0.3635	-1.0685	-0.4834	0.3393	0.5516	-0.3783	-0.0733	0.8313	0.7634
	-31.1218	-16.5717	-27.0706	-25.0831	0.1157	0.6477	0.7697	0.816	-0.091	0.5155	0.2564	0.49	-0.0887	0.4964	-0.1485	0.0638	-0.4388	-0.1338	0.126	0.0582
	-29.682	-15.132	-5.1404	-3.1528	-0.0025	0.5295	0.302	0.3482	-0.4918	0.1147	0.7829	1.0165	-0.7123	-0.1271	0.2586	0.4709	0.0176	0.3226	0.137	0.0691
	-26.0282	-11.4781	-30.6407	-28.6531	0.0588	0.5908	0.5741	0.6203	-0.2925	0.314	0.4565	0.6901	-0.7862	-0.201	0.4948	0.7071	-0.2781	0.0269	0.409	0.3411
	-34.0956	-19.5455	-33.8375	-31.8499	0.4326	0.9646	0.3571	0.4034	-0.4708	0.1357	0.4944	0.728	-0.1702	0.415	-0.3306	-0.1184	0.1931	0.4981	-0.2086	-0.2765
	-20.796	-6.246	-20.2341	-18.2465	-0.1881	0.3439	0.5068	0.5531	-0.1022	0.5043	-0.2578	-0.0242	-0.1184	0.4668	0.2578	0.4701	-0.7216	-0.4165	0.5782	0.5104
	-34.7901	-20.24	-23.6492	-21.6616	0.106	0.638	0.8729	0.9192	-0.2048	0.4017	-0.682	-0.4483	0.1239	0.709	-0.1136	0.0987	-0.2642	0.0408	0.521	0.4532
			-33.7064	-31.7188	-0.4117	0.1203	0.6785	0.7248	-0.6272	-0.0207	-0.7987	-0.565	-0.7565	-0.1713	0.0086	0.2209	-0.4787	-0.1737	0.2608	0.1929
			-25.1583	-23.1708	-0.4599	0.0721	0.0308	0.077	0.0123	0.6188	0.6437	0.8773	-0.8449	-0.2597	-0.4362	-0.2239	0.6156	0.9206	0.2565	0.1886
			-35.8586	-33.871	0.0311	0.5631	0.0075	0.0538	-0.4766	0.1299	-0.8031	-0.5695	-0.2247	0.3604	-0.5075	-0.2952	-0.4595	-0.1545	0.2875	0.2196
			-15.6523	-13.6647	-0.3405	0.1915	0.2141	0.2604	-0.5935	0.013	0.6492	0.8828	-0.3796	0.2056	-0.2551	-0.0429	-0.3938	-0.0888	0.3915	0.3236
			-31.4653	-29.4777	-0.4355	0.0965	0.0301	0.0764	-0.6346	-0.0281	0.2188	0.4524	-0.32	0.2652	-0.3066	-0.0943	-0.7217	-0.4167	0.5055	0.4376
			-41.9361	-39.9485	0.6537	1.1857	0.7565	0.8028	-0.414	0.1925	-0.1884	0.0452			0.63	0.8423	-0.0847	0.2203	0.5098	0.442
					-0.1508	0.3812	0.6222	0.6685	-0.6492	-0.0427							0.1292	0.4342	0.6143	0.5464
N	25	25	31	31	32	32	32	32	32	32	31	31	30	30	31	31	32	32	32	32
Figure	group	N	Test
Ex FIgure 6E-F	exp vs ea control	30-32	Mann-Whitney
