# Supplementary material for: A neuron–glia lipid metabolic cycle couples daily sleep to mitochondrial homeostasis
Source: Nat Neurosci. 2024 Feb 15;27(4):666–78. doi: 10.1038/s41593-023-01568-1 (PMC11001586; doi:10.1038/s41593-023-01568-1)
Supplement: Supplementary file 18 — Statistical source data. [file 41593_2023_1568_MOESM18_ESM.xlsx]

## Sheet: Ex 7A
	Ex Figure 7A
	sleep comparisons within-group
	palmitate (C16:0)			stearate (C18:0)			olive oil (C18:1			palmitate (C16:0)			stearate (C18:0)			olive oil (C18:1
	GS x UAS	GS control	UAS control	GS x UAS	GS control	UAS control	GS x UAS	GS control	UAS control	GS x UAS	GS control	UAS control	GS x UAS	GS control	UAS control	GS x UAS	GS control	UAS control
	340.562	-94.4063	-124.344	-118.438	-63.4063	-86.8438	422.062	150.094	81.6563	287.9	206.719	-124.344	197.9	121.719	-86.8438	390.9	337.719	81.6563
	70.5625	-44.4063	-61.8438	115.062	-96.9063	-146.344	326.562	100.094	-125.344	200.9	159.719	-61.8438	49.4	212.219	-146.344	465.9	247.719	-125.344
	147.562	-363.406	2.6563	-34.4375	-34.4063	-120.844	318.562	288.094	225.656	388.4	149.719	2.6563	264.9	235.719	-120.844	316.9	198.719	225.656
	48.5625	-278.406	7.6563	315.062	18.0938	112.156	352.062	96.5938	125.656	377.4	103.719	7.6563	448.4	270.219	112.156	210.9	166.219	125.656
	-222.938	127.094	-183.344	-253.438	22.5938	30.6563	213.062	28.5938	96.1563	102.9	98.7188	-183.344	437.4	121.219	30.6563	290.9	308.719	96.1563
	-14.4375	105.094	-114.844	27.5625	-96.4063	21.1563	253.562	190.094	112.656	300.4	-0.2813	-114.844	6.4	31.7188	21.1563	315.9	-51.7813	112.656
	-155.938	-73.4063	-72.8438	27.5625	13.5938	117.156	417.562	210.094	76.6563	34.9	126.719	-72.8438	239.9	-3.2813	117.156	369.9	224.719	76.6563
	173.562	-129.906	-14.3438	-175.438	-86.9063	-39.8438	298.062	159.094	208.656	60.4	95.7188	-14.3438	-41.1	20.2188	-39.8438	345.9	203.719	208.656
	264.562	-149.906	-60.8438	2.0625	-90.9063	-137.344	274.562	215.094	-131.344	26.9	203.719	-60.8438	209.4	151.719	-137.344	341.4	286.719	-131.344
	177.562	-170.906	70.1563	164.062	46.0938	-269.844	366.562	323.094		-12.6	139.219	70.1563	90.9	164.719	-269.844	256.9	209.219
	344.562	176.594	89.1563	169.062	-66.9063	72.1563	660.562	7.0938		134.4	76.2188	89.1563	98.4	-56.2813	72.1563	268.4	354.219
	436.562	-191.906	-22.8438	-60.9375	-24.4063	-99.8438		-79.4063		321.4	21.2188	-22.8438	140.4	107.719	-99.8438	490.4	193.719
	60.5625	-144.406	-45.3438	5.5625	119.594	-96.8438		275.594		368.9	-132.781	-45.3438	316.4	219.219	-96.8438	524.4	209.219
	-10.9375	-38.4063	83.1563	265.562	128.594	-60.8438				130.4	247.719	83.1563	463.9	202.219	-60.8438	362.9
			-101.844	282.062	-50.9063	111.656				219.4	-50.2813	-101.844	97.4	36.7188	111.656
			-157.844	269.062	-17.9063	-72.3438				129.4	86.7188	-157.844	355.4	195.719	-72.3438
N	14	14	16	16	16	16	11	13	9	16	16	16	16	16	16	14	13	9
Figure	group	N	Test
Ex Figure 7A	FA vs non-FA	9-16	Mann-Whitney

## Sheet: Ex 7B
	Ex Figure 7B
	activity index comparisons within-group
	palmitate (C16:0)			stearate (C18:0)			olive oil (C18:1			palmitate (C16:0)			stearate (C18:0)			olive oil (C18:1
	GS x UAS	GS control	UAS control	GS x UAS	GS control	UAS control	GS x UAS	GS control	UAS control	GS x UAS	GS control	UAS control	GS x UAS	GS control	UAS control	GS x UAS	GS control	UAS control
	0.6885	-0.5481	0.0887	0.1553	-0.3468	-0.2646	-0.4244	0.2176	-0.0772	-0.0452	-0.0328	0.0887	-0.1553	-0.2606	-0.2646	-0.231	-0.0079	-0.0772
	0.2808	0.0758	1.1188	0.5373	-0.521	-0.0821	-0.2113	-0.3001	-0.026	-0.2844	0.2127	1.1188	0.0379	-0.1881	-0.0821	1.8789	3.3364	-0.026
	0.2563	-0.2354	0.1131	-0.2263	0.1099	-0.4962	-0.588	1.1585	0.0385	0.0438	-0.1001	0.1131	0.2231	0.2103	-0.4962	0.7519	0.2272	0.0385
	0.8759	-0.241	0.0085	0.6438	-0.4974	-0.4169	-0.4191	-0.3144	0.2717	-0.0557	0.0244	0.0085	-0.2152	-0.6398	-0.4169	-0.0331	0.4296	0.2717
	0.7348	-0.01	-0.0126	0.2513	-0.1096	-0.1958	0.4648	1.1248	0.213	0.217	-0.5591	-0.0126	-0.2088	-0.415	-0.1958	0.0651	0.116	0.213
	0.1989	-0.6281	0.1032	-0.2704	0.5573	-0.0658	0.6033	-0.2034	-0.1118	0.2013	-0.0802	0.1032	-0.1297	-0.1986	-0.0658	-0.3287	1.0349	-0.1118
	1.4765	-0.0585	0.3628	-0.0375	0.0792	0.0306	0.2977	-0.6508	-0.0447	0.4977	-0.157	0.3628	0.0397	0.3184	0.0306	1.7267	0.824	-0.0447
	0.8468	-0.5762	-0.3728	-0.1295	0.0622	-0.1581	1.6171	-0.4577	-0.3494	0.06	-0.0708	-0.3728	-0.0141	-0.2113	-0.1581	0.3504	0.1575	-0.3494
	0.2134	-0.6247	0.138	-0.1986	0.5391	-0.1195	0.6975	0.1836	0.2342	-0.3762	0.3481	0.138	0.3273	-0.1063	-0.1195	1.219	0.8204	0.2342
	0.373	0.083	0.0098	-0.0248	-0.2886	0.5109	0.0254	2.3018		-0.346	-0.0041	0.0098	0.6379	-0.1548	0.5109	0.398	0.455
	0.3908	-0.0985	0.058	0.6434	-0.2512	-0.3894	-0.1596	-0.5878		0.0315	-0.375	0.058	-0.2808	0.2522	-0.3894	0.2532	0.4575
	0.4798	-0.6064	-0.1253	0.481	0.0425	-0.1297		-0.8712		-0.2275	0.006	-0.1253	0.1563	-0.1282	-0.1297	0.4411	-0.1234
	0.2044	-0.2404	-0.3121	0.8443	-0.1238	0.5206		-0.518		0.5303	-0.0543	-0.3121	0.6798	0.1274	0.5206	3.4067	0.6764
	-0.2214	-0.2813	-0.0119	0.8354	0.3721	-0.5009				-0.1919	0.4597	-0.0119	0.8919	0.2801	-0.5009	0.8255
			-0.202	0.1103	-0.5146	0.2824				-0.082	0.3075	-0.202	-0.4654	0.3795	0.2824
			0.106	0.382	-0.2458	0.235				-0.1912	0.1574	0.106	0.4465	0.6878	0.235
N	14	14	16	16	16	16	11	13	9	16	16	16	16	16	16	14	13	9
Figure	group	N	Test
Ex Figure 7B	FA vs non-FA	9-16	Mann-Whitney

## Sheet: Ex 7C
	Ex Figure 7C
	activity index comparisons between groups
	control				palmitate (C16:0)				stearate (C18:0)				olive oil (C18:1
	Repo minus UAS	Repo minus GS	Nsyb minus UAS	Nsyb minus GS	Repo minus UAS	Repo minus GS	Nsyb minus UAS	Nsyb minus GS	Repo minus UAS	Repo minus GS	Nsyb minus UAS	Nsyb minus GS	Repo minus UAS	Repo minus GS	Nsyb minus UAS	Nsyb minus GS
	-0.1037	0.0947	-0.3135	-0.4845	-0.1636	0.0966	0.6685	0.8526	-0.1294	-0.0055	0.2797	0.1022	-0.299	-0.7305	-0.394	-0.6318
	0.2077	0.4061	0.0629	-0.1081	-0.4028	-0.1427	0.2608	0.445	0.0639	0.1877	0.6617	0.4842	1.8109	1.3793	-0.1809	-0.4187
	0.0872	0.2856	0.4294	0.2584	-0.0746	0.1855	0.2363	0.4205	0.2491	0.3729	-0.1019	-0.2794	0.6839	0.2524	-0.5576	-0.7954
	-0.1233	0.0751	-0.0956	-0.2667	-0.1741	0.086	0.8559	1.04	-0.1892	-0.0654	0.7681	0.5907	-0.1011	-0.5327	-0.3887	-0.6265
	-0.023	0.1754	0.9361	0.7651	0.0986	0.3587	0.7148	0.899	-0.1828	-0.059	0.3756	0.1982	-0.003	-0.4345	0.4952	0.2574
	0.1817	0.3801	-0.1898	-0.3608	0.0829	0.3431	0.1789	0.3631	-0.1037	0.0201	-0.146	-0.3235	-0.3967	-0.8283	0.6337	0.3959
	-0.2584	-0.06	0.185	0.014	0.3793	0.6394	1.4565	1.6406	0.0657	0.1895	0.0868	-0.0906	1.6587	1.2272	0.3281	0.0903
	-0.1753	0.0231	0.6516	0.4806	-0.0584	0.2017	0.8268	1.011	0.0118	0.1357	-0.0051	-0.1825	0.2824	-0.1492	1.6475	1.4097
	-0.0672	0.1311	0.4808	0.3098	-0.4946	-0.2345	0.1934	0.3776	0.3532	0.4771	-0.0743	-0.2517	1.151	0.7195	0.7279	0.4901
	-0.4637	-0.2653	-0.1477	-0.3188	-0.4644	-0.2043	0.353	0.5371	0.6638	0.7877	0.0996	-0.0778	0.3299	-0.1016	0.0558	-0.182
	-0.0434	0.155	-0.0948	-0.2658	-0.0869	0.1732	0.3708	0.5549	-0.2548	-0.131	0.7678	0.5904	0.1852	-0.2463	-0.1292	-0.367
	0.0295	0.2279	-0.3233	-0.4943	-0.3459	-0.0858	0.4598	0.6439	0.1823	0.3061	0.6053	0.4279	0.3731	-0.0584
	0.0774	0.2758	-0.1458	-0.3168	0.4119	0.672	0.1844	0.3686	0.7057	0.8296	0.9686	0.7912	3.3387	2.9072
	-0.3076	-0.1092	0.0928	-0.0782	-0.3103	-0.0502	-0.2414	-0.0573	0.9178	1.0417	0.9597	0.7823	0.7575	0.3259
	0.2092	0.4075	-0.3133	-0.4844	-0.2004	0.0597			-0.4395	-0.3156	0.2346	0.0572
			-0.4646	-0.6356	-0.3096	-0.0495			0.4725	0.5964	0.5064	0.3289
N	15	15	16	16	16	16	14	14	16	16	16	16	14	14	11	11
Figure	group	N	Test
Ex Figure 7C	exp vs ea control	9-16	Mann-Whitney
